# Supplementary material for: Attractant and repellent induce opposing changes in the four-helix bundle ligand-binding domain of a bacterial chemoreceptor
Source: PLoS Biol. 2023 Dec 11;21(12):e3002429. doi: 10.1371/journal.pbio.3002429 (PMC10735184; doi:10.1371/journal.pbio.3002429)
Supplement: S1 Data — The data include the following: (1) chemotactic responses of CNB-1Δ20/MCP2201 and CNB-1Δ20 in Fig 1B; (2) chemotactic responses of CNB-1Δ20/MCP2201 to citrate and malate using the transwell chemotaxis assay in Fig 1C; (3) chemotaxis of E. coli strain harboring MCP2201-Tar (2201-Tar) or not (WT E. coli) to malate on the gradient soft-agar plate in Fig 1E; (4) biofilm formation of P. aeruginosa strains harboring MCP2201-WspA (2201-WspA) or not (PA) in Fig 1F; (5) chemotactic responses to malate on the gradient soft-agar plates by CNB-1Δ20 cells harboring MCP2201 mutants in Fig 2C; (6) analytical ultracentrifugation assays of ligand-free, malate-bound (10 mM), and citrate-bound (10 mM) MCP2201-LBD in Fig 3A; (7) ITC assays of MCP2201-LBD oligomer dissociation in the absence and in the presence of citrate and malate in Fig 3B; (8) chemotactic responses to malate on the gradient soft-agar plate by CNB-1Δ20 cells harboring MCP2201 mutants in Fig 3E; (9) ITC assays of MCP2201-LBD mutants’ malate affinity in Fig B; (10) ITC assays of MCP2201-LBD mutants’ oligomer dissociation in the presence of malate in Fig C; (11) chemotactic responses to citrate on the gradient soft-agar plate by CNB-1Δ20 cells harboring MCP2201 mutants in Fig A. (XLSX) [file pbio.3002429.s002.xlsx]

## Sheet: figure1b
Source Data Fig1b		Chemotactic responses of CNB-1Δ20/MCP2201 and CNB-1Δ20
		Conditions	Strains	D1(mm)	D2(mm)	RI	mean	SD
		None	Δ20	0.321908	0.30781	0.511194
				0.30699	0.30734	0.499715	0.502844	0.007307
				0.33213	0.335305	0.497622
			2201	0.427098	0.414648	0.507395
				0.583409	0.599861	0.493048	0.500585	0.00720103
				0.418932	0.416741	0.501311
		Citrate	Δ20	1.19705	1.20697	0.497937
				1.50383	1.4511	0.508923	0.508705	0.0106615
				1.77641	1.64466	0.519256
			2201	10.0393	7.25689	0.580435
				7.88936	4.49762	0.636907	0.622035	0.0365113
				9.93118	5.37668	0.648764
		Malate	Δ20	1.07453	0.993386	0.519619
				1.26174	1.259	0.500544	0.506866	0.0110447
				1.28745	1.28522	0.500434
			2201	5.45321	9.06806	0.375533
				5.69259	8.06102	0.413898	0.388321	0.0221503
				5.45321	9.06806	0.375533
		The mean is the average of the three replicates.
		The Standard deviation (SD) is calculated using the three replicates.

## Sheet: figure1c
Source Data Fig1c		Chemotactic responses of CNB-1Δ20/MCP2201 to citrate and malate using the transwell chemotaxis assay
			Condition
			10 mM Citrate	None	0.01 mM Malate	0.1 mM Malate	0.5 mM Malate	1 mM Malate	3 mM Malate	5 mM Malate	10 mM Malate
		Bacteria number(×103）	217	171	184	146	115	122	119	95	94
			190	180	179	160	122	113	100	116	95
			201	180	160	153	111	113	103	106	93
		mean	202.667	177	174.333	153	116	116	107.333	105.667	94
		SD	13.5769	5.19615	12.6623	7	5.56776	5.19615	10.2144	10.504	1
		The mean is the average of the four replicates.
		The Standard deviation (SD) is calculated using the four replicates.

## Sheet: figure1e
Source Data Fig1e		Chemotaxis of E. coli strain harboring MCP2201-Tar (2201-Tar) or not (WT E. coli) to malate on the gradient soft-agar plate
		Conditions	Strains	D1(mm)	D2(mm)	RI	mean	SD
		Malate	WT E. coli	4.72064	5.08543	0.4814
				5.40912	5.39389	0.500705	0.491926	0.00977054
				5.14774	5.27966	0.493674
			2201-Tar	3.44073	6.62766	0.341736
				4.22382	7.49658	0.360382	0.368584	0.0317527
				4.91423	7.26078	0.403632
		The mean is the average of the three replicates.
		The Standard deviation (SD) is calculated using the three replicates.

## Sheet: figure1f
Source Data Fig1f		Bioﬁlm formation of P. aeruginosa strains harboring MCP2201-WspA (2201-WspA) or not (PA)
				Condition
				None	0.01 mM Malate	0.05 mM Malate	0.1 mM Malate	0.5 mM Malate	1 mM Malate	2.5 mM Malate	5 mM Malate
		2201-WspA	OD 595nm	0.954	0.963	0.999	1.114	1.18	1.13	1.326	1.159
				0.838	1.057	1.236	1.226	1.287	1.201	1.164	1.111
				0.848	1.098	1.236	1.089	1.35	1.254	1.149	1.405
				0.831	1.062	1.072	1.209	1.105	1.289	1.252	1.217
			mean	0.86775	1.045	1.13575	1.1595	1.2305	1.2185	1.22275	1.223
			SD	0.0579216	0.0576368	0.119533	0.0681004	0.109199	0.0692074	0.0824758	0.128841
		PA	OD 595nm	0.736	0.761	0.964	0.732	0.573	0.522	0.572	0.85
				0.749	0.928	0.816	0.959	0.647	0.858	0.993	1.028
				0.923	1.024	0.977	0.753	1.016	1.072	0.955	0.584
				0.879	0.589	0.968	0.91	0.995	0.594	0.614	0.991
			mean	0.82175	0.8255	0.93125	0.8385	0.80775	0.7615	0.7835	0.86325
			SD	0.0934073	0.191486	0.0770254	0.112968	0.230491	0.252414	0.221182	0.201344
		The mean is the average of the four replicates.
		The Standard deviation (SD) is calculated using the four replicates.

## Sheet: figure2c
Source Data Fig2c		Chemotactic responses to malate on the gradient soft-agar plates by CNB-1Δ20 cells harboring MCP2201 mutants
		Conditions	Strains	D1(mm)	D2(mm)	RI	mean	SD
		Malate	T105A	3.41704	3.66111	0.482759
				3.21839	3.18254	0.5028	0.492947	0.0100249
				3.71086	3.81194	0.493281
			T108A	5.37272	3.11426	0.633054
				5.65074	2.92907	0.658609	0.650797	0.0154024
				6.70582	3.44331	0.660728
			R135A	3.7387	3.42869	0.521626
				3.04946	2.99944	0.504134	0.50703	0.0133853
				3.23507	3.29607	0.49533
			Y138A	2.78697	2.81642	0.497372
				1.51564	1.59597	0.487092	0.495052	0.00709042
				2.08112	2.07538	0.500692
			R142A	2.00106	1.81144	0.524869
				1.84924	1.87968	0.495919	0.510547	0.0144774
				2.08905	2.0003	0.510852
			Y172A	1.66344	1.58019	0.512833
				1.69848	1.55126	0.522651	0.512654	0.0100882
				2.05566	2.03539	0.502477
		The mean is the average of the three replicates.
		The Standard deviation (SD) is calculated using the three replicates.

## Sheet: figure3a
Source Data Fig3a		Analytical ultracentrifugation assays of ligand-free, malate-bound (10 mM), and citrate-bound (10 mM) MCP2201-LBD
		Ligand-free		Malate-bound		Citrate-bound
		Sedimentation coeffcient (s)	Relative Concentration	Sedimentation coeffcient (s)	Relative Concentration	Sedimentation coeffcient (s)	Relative Concentration
		0.1	4.02e-19	0	0.01252	0.1	0
		0.14975	3.27e-14	0.05025	0.000897102	0.9	0
		0.1995	2.72e-14	0.1005	1.06e-10	1	0.0604
		0.24925	5.93e-14	0.15075	1.91e-13	1.09091	0.0604
		0.299	4.25e-14	0.201	1.31e-13	1.18182	0.000270558
		0.34874	1.2e-13	0.25126	8.78e-14	1.27273	9.93e-05
		0.39849	5.76e-14	0.30151	1.71e-13	1.36364	0.000609393
		0.44824	3.8e-14	0.35176	5.78e-14	1.45455	0.0124
		0.49799	3.69e-14	0.40201	3.67e-14	1.54545	0.19723
		0.54774	5.97e-14	0.45226	3.62e-14	1.63636	1.28612
		0.59749	1.46e-13	0.50251	5.38e-14	1.72727	2.48364
		0.64724	7.88e-14	0.55276	1.64e-13	1.81818	1.51488
		0.69698	9.96e-14	0.60301	8.51e-14	1.90909	0.5197
		0.74673	2.61e-14	0.65327	9.2e-14	2	0.17295
		0.79648	1.35e-13	0.70352	1.89e-13	2.09091	0.06693
		0.84623	9.05e-14	0.75377	5.64e-14	2.18182	0.03923
		0.89598	8.34e-14	0.80402	2.62e-14	2.27273	0.03726
		0.94573	9.25e-14	0.85427	1.71e-13	2.36364	0.04633
		0.99548	1.07e-13	0.90452	1.21e-13	2.45455	0.06713
		1.04523	1.57e-13	0.95477	8.69e-14	2.54545	0.09846
		1.09497	5.48e-14	1.00503	7.07e-14	2.63636	0.12747
		1.14472	2.68e-14	1.05528	7.3e-14	2.72727	0.13539
		1.19447	1.46e-13	1.10553	8.9e-14	2.81818	0.11813
		1.24422	1.95e-13	1.15578	1.22e-13	2.90909	0.08754
		1.29397	1.18e-13	1.20603	2.45e-14	3	0.05811
		1.34372	1.25e-13	1.25628	8.17e-14	3.09091	0.036
		1.39347	1.65e-15	1.30653	2.44e-14	3.18182	0.02266
		1.44322	1.69e-13	1.35678	1.45e-13	3.27273	0.01475
		1.49296	7.24e-10	1.40704	1.88e-11	3.36364	0.0103
		1.54271	5.6e-06	1.45729	4.15e-09	3.45455	0.00765
		1.59246	0.00239	1.50754	3.76e-07	3.54545	0.00615
		1.64221	0.12611	1.55779	1.5e-05	3.63636	0.00524
		1.69196	1.04312	1.60804	0.000273425	3.72727	0.00473
		1.74171	2.5302	1.65829	0.00251	3.81818	0.0044
		1.79146	2.7776	1.70854	0.01258	3.90909	0.00427
		1.84121	1.69834	1.75879	0.03831	4	0.00424
		1.89095	0.96532	1.80905	0.07975	4.09091	0.00429
		1.9407	0.49942	1.8593	0.12307	4.18182	0.00432
		1.99045	0.28408	1.90955	0.15867	4.27273	0.00437
		2.0402	0.19905	1.9598	0.18906	4.36364	0.00436
		2.08995	0.18409	2.01005	0.21117	4.45455	0.00428
		2.1397	0.20833	2.0603	0.23944	4.54545	0.00415
		2.18945	0.26213	2.11055	0.29109	4.63636	0.00399
		2.2392	0.3517	2.1608	0.36514	4.72727	0.00377
		2.28894	0.49758	2.21106	0.49466	4.81818	0.00357
		2.33869	0.63528	2.26131	0.68047	4.90909	0.00338
		2.38844	0.77046	2.31156	0.96296	5	0.00321
		2.43819	0.78475	2.36181	1.27704	5.09091	0.00308
		2.48794	0.66784	2.41206	1.6548	5.18182	0.00297
		2.53769	0.49551	2.46231	1.96581	5.27273	0.00289
		2.58744	0.31977	2.51256	2.05351	5.36364	0.00282
		2.63719	0.17652	2.56281	1.92486	5.45455	0.00278
		2.68693	0.08869	2.61307	1.56807	5.54545	0.00275
		2.73668	0.04151	2.66332	1.1158	5.63636	0.00272
		2.78643	0.01913	2.71357	0.69661	5.72727	0.00269
		2.83618	0.00917	2.76382	0.38633	5.81818	0.00265
		2.88593	0.00462	2.81407	0.19688	5.90909	0.00259
		2.93568	0.00259	2.86432	0.09186	6	0.00252
		2.98543	0.00156	2.91457	0.04179	6.09091	0.00243
		3.03518	0.00108	2.96482	0.01846	6.18182	0.00233
		3.08492	0.000846415	3.01508	0.0084	6.27273	0.00221
		3.13467	0.000761859	3.06533	0.00393	6.36364	0.00209
		3.18442	0.000775657	3.11558	0.00198	6.45455	0.00195
		3.23417	0.00088126	3.16583	0.00108	6.54545	0.00181
		3.28392	0.0011	3.21608	0.000641102	6.63636	0.00167
		3.33367	0.00148	3.26633	0.000423199	6.72727	0.00153
		3.38342	0.00193	3.31658	0.000310666	6.81818	0.0014
		3.43317	0.0028	3.36683	0.000250101	6.90909	0.00126
		3.48291	0.0042	3.41709	0.000226315	7	0.00113
		3.53266	0.00602	3.46734	0.000221542	7.09091	0.00101
		3.58241	0.00821	3.51759	0.000238185	7.18182	0.000888682
		3.63216	0.01084	3.56784	0.000270788	7.27273	0.000777887
		3.68191	0.01344	3.61809	0.000331414	7.36364	0.000674971
		3.73166	0.01493	3.66834	0.000421562	7.45455	0.000580848
		3.78141	0.01496	3.71859	0.000544727	7.54545	0.000497523
		3.83116	0.01326	3.76884	0.000722971	7.63636	0.000423451
		3.8809	0.01069	3.8191	0.000967087	7.72727	0.000360625
		3.93065	0.00741	3.86935	0.00128	7.81818	0.000305713
		3.9804	0.00447	3.9196	0.00169	7.90909	0.000258107
		4.03015	0.00242	3.96985	0.00217	8	0.000218367
		4.0799	0.00115	4.0201	0.00274	8.09091	0.000184934
		4.12965	0.000463988	4.07035	0.00334	8.18182	0.00015703
		4.1794	0.000171209	4.1206	0.00399	8.27273	0.000133751
		4.22915	5.64e-05	4.17085	0.00458	8.36364	0.000113937
		4.27889	1.64e-05	4.22111	0.00515	8.45455	9.74e-05
		4.32864	4.13e-06	4.27136	0.00555	8.54545	8.36e-05
		4.37839	9.98e-07	4.32161	0.00587	8.63636	7.22e-05
		4.42814	2.13e-07	4.37186	0.0061	8.72727	6.24e-05
		4.47789	4.12e-08	4.42211	0.00612	8.81818	5.41e-05
		4.52764	7.43e-09	4.47236	0.00608	8.90909	4.72e-05
		4.57739	1.25e-09	4.52261	0.00591	9	4.14e-05
		4.62714	1.91e-10	4.57286	0.00566	9.09091	3.63e-05
		4.67688	1.06e-14	4.62312	0.0054	9.18182	3.2e-05
		4.72663	4.04e-12	4.67337	0.00506	9.27273	2.83e-05
		4.77638	5.48e-13	4.72362	0.00476	9.36364	2.51e-05
		4.82613	1.62e-13	4.77387	0.0044	9.45455	2.24e-05
		4.87588	2.36e-15	4.82412	0.00411	9.54545	2e-05
		4.92563	6.07e-14	4.87437	0.00381	9.63636	1.79e-05
		4.97538	9.35e-15	4.92462	0.00353	9.72727	1.61e-05
		5.02513	4.23e-14	4.97487	0.00331	9.81818	1.45e-05
		5.07487	2.33e-16	5.02513	0.00308	9.90909	1.32e-05
		5.12462	4.93e-14	5.07538	0.00289	10	2.4e-05
		5.17437	5.62e-18	5.12563	0.00274
		5.22412	1.26e-13	5.17588	0.0026
		5.27387	3.07e-14	5.22613	0.00247
		5.32362	2.01e-19	5.27638	0.00237
		5.37337	1.36e-13	5.32663	0.00227
		5.42312	5.02e-14	5.37688	0.0022
		5.47286	1.39e-14	5.42714	0.00212
		5.52261	2.01e-19	5.47739	0.00207
		5.57236	1.07e-13	5.52764	0.002
		5.62211	5.26e-14	5.57789	0.00196
		5.67186	2.44e-14	5.62814	0.00191
		5.72161	1.42e-13	5.67839	0.00186
		5.77136	8.11e-14	5.72864	0.00181
		5.82111	4.44e-14	5.77889	0.00177
		5.87085	2.34e-14	5.82915	0.00172
		5.9206	1.5e-13	5.8794	0.00167
		5.97035	9.42e-14	5.92965	0.00161
		6.0201	5.87e-14	5.9799	0.00156
		6.06985	3.55e-14	6.03015	0.00151
		6.1196	2.11e-14	6.0804	0.00144
		6.16935	1.46e-13	6.13065	0.00138
		6.2191	1.01e-13	6.1809	0.00133
		6.26884	6.94e-14	6.23116	0.00127
		6.31859	4.71e-14	6.28141	0.00122
		6.36834	3.19e-14	6.33166	0.00117
		6.41809	2.12e-14	6.38191	0.00111
		6.46784	1.6e-13	6.43216	0.00106
		6.51759	1.22e-13	6.48241	0.00101
		6.56734	9.21e-14	6.53266	0.000959543
		6.61709	6.94e-14	6.58291	0.000913577
		6.66683	5.27e-14	6.63317	0.000867015
		6.71658	4.01e-14	6.68342	0.000822976
		6.76633	3.02e-14	6.73367	0.000781256
		6.81608	2.29e-14	6.78392	0.000735788
		6.86583	1.88e-13	6.83417	0.000695293
		6.91558	1.57e-13	6.88442	0.000654392
		6.96533	1.3e-13	6.93467	0.00061144
		7.01508	1.1e-13	6.98492	0.000570551
		7.06482	9.2e-14	7.03518	0.000528442
		7.11457	7.8e-14	7.08543	0.000486748
		7.16432	6.57e-14	7.13568	0.000445064
		7.21407	5.62e-14	7.18593	0.000404431
		7.26382	4.81e-14	7.23618	0.000364884
		7.31357	4.1e-14	7.28643	0.000326513
		7.36332	3.54e-14	7.33668	0.00029032
		7.41307	3.06e-14	7.38693	0.000256323
		7.46281	2.64e-14	7.43719	0.000223753
		7.51256	2.3e-14	7.48744	0.000194861
		7.56231	2.01e-14	7.53769	0.000168065
		7.61206	1.83e-13	7.58794	0.000144365
		7.66181	1.68e-13	7.63819	0.000123741
		7.71156	1.55e-13	7.68844	0.000104906
		7.76131	1.43e-13	7.73869	8.89e-05
		7.81106	1.33e-13	7.78894	7.53e-05
		7.8608	1.24e-13	7.8392	6.35e-05
		7.91055	1.16e-13	7.88945	5.37e-05
		7.9603	1.09e-13	7.9397	4.52e-05
		8.01005	1.03e-13	7.98995	3.83e-05
		8.0598	9.86e-14	8.0402	3.24e-05
		8.10955	9.38e-14	8.09045	2.76e-05
		8.1593	9.05e-14	8.1407	2.35e-05
		8.20905	8.77e-14	8.19096	2.01e-05
		8.25879	8.51e-14	8.24121	1.73e-05
		8.30854	8.36e-14	8.29146	1.49e-05
		8.35829	8.28e-14	8.34171	1.29e-05
		8.40804	8.25e-14	8.39196	1.13e-05
		8.45779	8.21e-14	8.44221	9.86e-06
		8.50754	8.31e-14	8.49246	8.69e-06
		8.55729	8.47e-14	8.54271	7.7e-06
		8.60704	8.69e-14	8.59297	6.84e-06
		8.65678	8.91e-14	8.64322	6.09e-06
		8.70653	9.28e-14	8.69347	5.46e-06
		8.75628	9.74e-14	8.74372	4.91e-06
		8.80603	1.03e-13	8.79397	4.43e-06
		8.85578	1.08e-13	8.84422	4.01e-06
		8.90553	1.16e-13	8.89447	3.63e-06
		8.95528	1.25e-13	8.94472	3.3e-06
		9.00502	1.35e-13	8.99498	3e-06
		9.05477	1.46e-13	9.04523	2.73e-06
		9.10452	1.6e-13	9.09548	2.5e-06
		9.15427	1.76e-13	9.14573	2.29e-06
		9.20402	1.94e-13	9.19598	2.09e-06
		9.25377	2.21e-14	9.24623	1.92e-06
		9.30352	2.55e-14	9.29648	1.76e-06
		9.35327	2.99e-14	9.34673	1.61e-06
		9.40302	3.52e-14	9.39699	1.49e-06
		9.45276	4.14e-14	9.44724	1.37e-06
		9.50251	4.83e-14	9.49749	1.26e-06
		9.55226	5.72e-14	9.54774	1.16e-06
		9.60201	6.79e-14	9.59799	1.07e-06
		9.65176	8.05e-14	9.64824	9.91e-07
		9.70151	9.55e-14	9.69849	9.2e-07
		9.75126	1.12e-13	9.74874	8.55e-07
		9.80101	1.33e-13	9.799	7.98e-07
		9.85075	1.59e-13	9.84925	7.48e-07
		9.9005	1.89e-13	9.8995	7.03e-07
		9.95025	2.24e-14	9.94975	6.65e-07
		10	5.79e-14	10	1.27e-06

## Sheet: figure3b-ligand-free
Source Data Fig3b		Ligand-free MCP2201-LBD
		1 mM protein to ligand-free buffer.nitc		1 mM protein to ligand-free buffer.nitc					Models
		Time (s)	Corrected Heat Rate (µJ/s)	Injection	Enthalpy (kJ/mol)	Injection	Fit (kJ/mol)		Model	Variable	Value	CI
		0	-0.00455922	1	16.3576	1	19.5637		Dimer Dissociation	Kd (M)	0.0003214	±3.454E-5
		1	-0.00472631	2	15.7096	1.1	19.0974			ΔH (kJ/mol)	65.89	±0.826
		2	-0.00506128	3	13.0796	1.2	18.6535			Ka (Mˉ¹)	3112
		3	-0.00553954	4	11.2953	1.3	18.2303			ΔG (kJ/mol)	19.94
		4	-0.00609759	5	9.77711	1.4	17.8262			ΔS (J/mol·K)	154.1
		5	-0.00665607	6	8.54996	1.5	17.4399		Blank (constant)	blank (µJ)	-1.16133	±0.53474
		6	-0.00714798	7	7.70272	1.6	17.0701			Confidence	Level:	0.95
		7	-0.00750966	8	6.81734	1.7	16.7157
		8	-0.00772379	9	6.28184	1.8	16.3757
		9	-0.00782752	10	5.72788	1.9	16.0491
		10	-0.00786961	11	5.23956	2	15.7352
		11	-0.00788579	12	4.87153	2.1	15.4332
		12	-0.00793796	13	4.4384	2.2	15.1423
		13	-0.00804511	14	3.73914	2.3	14.8619
		14	-0.00815602	15	3.8306	2.4	14.5914
		15	-0.00821215	16	3.4113	2.5	14.3302
		16	-0.00818171	17	3.22484	2.6	14.0779
		17	-0.00806622	18	2.96992	2.7	13.834
		18	-0.00791314	19	2.77687	2.8	13.598
		19	-0.00774675	20	2.61375	2.9	13.3695
		20	-0.00756417			3	13.1481
		21	-0.00735026			3.1	12.9336
		22	-0.00709903			3.2	12.7255
		23	-0.00684122			3.3	12.5236
		24	-0.00664885			3.4	12.3276
		25	-0.00655643			3.5	12.1372
		26	-0.00656367			3.6	11.9521
		27	-0.00662448			3.7	11.7722
		28	-0.00665122			3.8	11.5971
		29	-0.00658564			3.9	11.4268
		30	-0.006415			4	11.2609
		31	-0.00620151			4.1	11.0994
		32	-0.00604611			4.2	10.942
		33	-0.0059902			4.3	10.7885
		34	-0.00600091			4.4	10.6389
		35	-0.0059975			4.5	10.4929
		36	-0.00589093			4.6	10.3505
		37	-0.00564459			4.7	10.2114
		38	-0.0052616			4.8	10.0757
		39	-0.0047765			4.9	9.94303
		40	-0.00428075			5	9.81343
		41	-0.00382941			5.1	9.68675
		42	-0.00341869			5.2	9.5629
		43	-0.00302615			5.3	9.44178
		44	-0.00260529			5.4	9.32329
		45	-0.00213964			5.5	9.20734
		46	-0.00164113			5.6	9.09386
		47	-0.00109885			5.7	8.98275
		48	-0.000503713			5.8	8.87395
		49	9.04358e-05			5.9	8.76737
		50	0.00058365			6	8.66295
		51	0.000896857			6.1	8.56063
		52	0.00103106			6.2	8.46033
		53	0.00103075			6.3	8.36199
		54	0.000981001			6.4	8.26556
		55	0.000976866			6.5	8.17097
		56	0.00101347			6.6	8.07818
		57	0.00104329			6.7	7.98713
		58	0.00101883			6.8	7.89777
		59	0.000901086			6.9	7.81006
		60	0.000695503			7	7.72394
		61	0.000437426			7.1	7.63937
		62	0.00366244			7.2	7.55632
		63	0.00512151			7.3	7.47473
		64	0.00662282			7.4	7.39457
		65	0.00821935			7.5	7.3158
		66	0.00994765			7.6	7.23838
		67	0.0117813			7.7	7.16228
		68	0.0136515			7.8	7.08746
		69	0.0154806			7.9	7.0139
		70	0.0172224			8	6.94155
		71	0.0189465			8.1	6.87039
		72	0.0208773			8.2	6.80039
		73	0.0235095			8.3	6.73152
		74	0.0278522			8.4	6.66375
		75	0.0355095			8.5	6.59705
		76	0.0485018			8.6	6.53141
		77	0.0688738			8.7	6.46678
		78	0.09827			8.8	6.40316
		79	0.137645			8.9	6.34052
		80	0.187196			9	6.27882
		81	0.246444			9.1	6.21806
		82	0.314533			9.2	6.15821
		83	0.390519			9.3	6.09925
		84	0.47343			9.4	6.04116
		85	0.562216			9.5	5.98393
		86	0.655695			9.6	5.92752
		87	0.752485			9.7	5.87192
		88	0.850849			9.8	5.81713
		89	0.94856			9.9	5.76311
		90	1.04294			10	5.70985
		91	1.13109			10.1	5.65734
		92	1.21031			10.2	5.60556
		93	1.27845			10.3	5.55449
		94	1.33416			10.4	5.50412
		95	1.37685			10.5	5.45444
		96	1.4066			10.6	5.40543
		97	1.42391			10.7	5.35708
		98	1.42955			10.8	5.30938
		99	1.42456			10.9	5.2623
		100	1.41012			11	5.21585
		101	1.38744			11.1	5.17
		102	1.35767			11.2	5.12475
		103	1.32197			11.3	5.08009
		104	1.28144			11.4	5.03599
		105	1.23709			11.5	4.99246
		106	1.18978			11.6	4.94948
		107	1.14025			11.7	4.90704
		108	1.08913			11.8	4.86513
		109	1.03702			11.9	4.82374
		110	0.984499			12	4.78286
		111	0.932164			12.1	4.74248
		112	0.880461			12.2	4.7026
		113	0.829628			12.3	4.6632
		114	0.779754			12.4	4.62427
		115	0.730876			12.5	4.58581
		116	0.683085			12.6	4.54781
		117	0.636609			12.7	4.51026
		118	0.591744			12.8	4.47316
		119	0.548747			12.9	4.43648
		120	0.507793			13	4.40024
		121	0.468974			13.1	4.36441
		122	0.432342			13.2	4.329
		123	0.397937			13.3	4.29399
		124	0.365683			13.4	4.25938
		125	0.335418			13.5	4.22517
		126	0.306958			13.6	4.19134
		127	0.280197			13.7	4.15788
		128	0.255151			13.8	4.1248
		129	0.231843			13.9	4.09209
		130	0.210245			14	4.05974
		131	0.190292			14.1	4.02774
		132	0.171843			14.2	3.9961
		133	0.154728			14.3	3.96479
		134	0.138839			14.4	3.93383
		135	0.124103			14.5	3.9032
		136	0.110468			14.6	3.87289
		137	0.0978751			14.7	3.84291
		138	0.086214			14.8	3.81325
		139	0.0754203			14.9	3.7839
		140	0.0654584			15	3.75485
		141	0.0563188			15.1	3.72611
		142	0.0480115			15.2	3.69767
		143	0.0405274			15.3	3.66952
		144	0.0338515			15.4	3.64167
		145	0.027962			15.5	3.61409
		146	0.0228			15.6	3.5868
		147	0.018287			15.7	3.55979
		148	0.0143316			15.8	3.53305
		149	0.0108347			15.9	3.50657
		150	0.00775586			16	3.48037
		151	0.00511894			16.1	3.45442
		152	0.00297586			16.2	3.42873
		153	0.0013534			16.3	3.40329
		154	0.000202631			16.4	3.37811
		155	-0.000520885			16.5	3.35317
		156	-0.000865987			16.6	3.32847
		157	-0.000912862			16.7	3.30401
		158	-0.0007569			16.8	3.27979
		159	-0.000452566			16.9	3.2558
		160	-2.84217e-14			17	3.23205
		161	-0.00161765			17.1	3.20851
		162	-0.00300276			17.2	3.18521
		163	-0.00409212			17.3	3.16212
		164	-0.00485045			17.4	3.13925
		165	-0.00530957			17.5	3.11659
		166	-0.00553243			17.6	3.09415
		167	-0.00561827			17.7	3.07191
		168	-0.0056592			17.8	3.04988
		169	-0.0056975			17.9	3.02805
		170	-0.00576825			18	3.00643
		171	-0.00586181			18.1	2.985
		172	-0.00594278			18.2	2.96377
		173	-0.00596226			18.3	2.94273
		174	-0.00589831			18.4	2.92188
		175	-0.00575062			18.5	2.90122
		176	-0.00555079			18.6	2.88074
		177	-0.00534796			18.7	2.86045
		178	-0.00517678			18.8	2.84033
		179	-0.00505465			18.9	2.8204
		180	-0.00497616			19	2.80064
		181	-0.00494295			19.1	2.78105
		182	-0.00492498			19.2	2.76164
		183	-0.00487423			19.3	2.7424
		184	-0.00473678			19.4	2.72332
		185	-0.00445666			19.5	2.70441
		186	-0.00403177			19.6	2.68567
		187	-0.00349777			19.7	2.66708
		188	-0.0028874			19.8	2.64865
		189	-0.00221655			19.9	2.63039
		190	-0.00151242			20	2.61227
		191	-0.000812183
		192	-0.000133692
		193	0.000532748
		194	0.00120559
		195	0.0019085
		196	0.00264046
		197	0.00337677
		198	0.00407555
		199	0.00469099
		200	0.0052077
		201	0.00569778
		202	0.00626979
		203	0.00693657
		204	0.0075891
		205	0.00812525
		206	0.0085345
		207	0.00885822
		208	0.00915708
		209	0.00948254
		210	0.00987006
		211	0.0103632
		212	0.0109416
		213	0.0115658
		214	0.0122032
		215	0.0128018
		216	0.0132671
		217	0.0135315
		218	0.0136294
		219	0.0136702
		220	0.0137386
		221	0.0138605
		222	0.0140463
		223	0.0142742
		224	0.0144607
		225	0.0144914
		226	0.0142772
		227	0.0138243
		228	0.0132319
		229	0.0126382
		230	0.0121681
		231	0.011884
		232	0.011775
		233	0.0117698
		234	0.0117898
		235	0.0117853
		236	0.0117221
		237	0.0115632
		238	0.0113095
		239	0.0110064
		240	0.0107248
		241	0.0104979
		242	0.0103415
		243	0.0102026
		244	0.00999662
		245	0.00965783
		246	0.00919188
		247	0.00861146
		248	0.00789625
		249	0.00704368
		250	0.00609774
		251	0.00517559
		252	0.00440266
		253	0.00379528
		254	0.00329401
		255	0.00281016
		256	0.00226988
		257	0.00165859
		258	0.0010474
		259	0.000497729
		260	-2.84217e-14
		261	0.000445101
		262	0.000849491
		263	0.00128136
		264	0.00183619
		265	0.00255009
		266	0.00336585
		267	0.00419305
		268	0.00498648
		269	0.00573457
		270	0.00646611
		271	0.00724406
		272	0.00820011
		273	0.00971494
		274	0.012653
		275	0.0184432
		276	0.0288675
		277	0.0456576
		278	0.0701553
		279	0.103124
		280	0.14469
		281	0.194465
		282	0.251738
		283	0.315695
		284	0.385579
		285	0.460706
		286	0.540382
		287	0.623718
		288	0.709424
		289	0.79563
		290	0.879933
		291	0.959735
		292	1.03264
		293	1.09677
		294	1.15097
		295	1.19484
		296	1.22854
		297	1.25252
		298	1.26737
		299	1.27366
		300	1.27196
		301	1.2629
		302	1.24713
		303	1.22535
		304	1.19836
		305	1.16709
		306	1.13248
		307	1.09536
		308	1.05636
		309	1.01587
		310	0.974176
		311	0.93154
		312	0.888242
		313	0.844561
		314	0.800804
		315	0.757301
		316	0.714398
		317	0.672459
		318	0.631811
		319	0.592682
		320	0.55512
		321	0.519058
		322	0.484432
		323	0.451259
		324	0.419676
		325	0.389861
		326	0.361889
		327	0.335724
		328	0.311295
		329	0.288553
		330	0.26744
		331	0.247838
		332	0.229544
		333	0.212363
		334	0.196185
		335	0.180979
		336	0.166737
		337	0.153439
		338	0.141026
		339	0.129358
		340	0.118256
		341	0.107646
		342	0.0975959
		343	0.0881878
		344	0.0794043
		345	0.0711301
		346	0.0632199
		347	0.0556349
		348	0.0484731
		349	0.0418538
		350	0.0358626
		351	0.0305168
		352	0.0257424
		353	0.0214404
		354	0.0175282
		355	0.0139385
		356	0.0106112
		357	0.00752417
		358	0.00470079
		359	0.00218329
		360	0
		361	-0.00252733
		362	-0.00480494
		363	-0.00695725
		364	-0.00909986
		365	-0.0112671
		366	-0.0133971
		367	-0.0153558
		368	-0.0170498
		369	-0.0184869
		370	-0.0196997
		371	-0.020683
		372	-0.0214374
		373	-0.0220097
		374	-0.0224772
		375	-0.0229001
		376	-0.0232885
		377	-0.0236175
		378	-0.0238421
		379	-0.0239129
		380	-0.0238653
		381	-0.0238173
		382	-0.0238604
		383	-0.0240025
		384	-0.0241558
		385	-0.0242333
		386	-0.0242441
		387	-0.0242639
		388	-0.0243768
		389	-0.0246071
		390	-0.0248902
		391	-0.025146
		392	-0.0253018
		393	-0.0253269
		394	-0.0252407
		395	-0.0250276
		396	-0.0246286
		397	-0.0240248
		398	-0.0232603
		399	-0.0224327
		400	-0.0216566
		401	-0.0209707
		402	-0.0203254
		403	-0.0196306
		404	-0.0188751
		405	-0.0181124
		406	-0.0173762
		407	-0.0166687
		408	-0.0159888
		409	-0.0153489
		410	-0.0147589
		411	-0.014242
		412	-0.0138192
		413	-0.0134755
		414	-0.0131625
		415	-0.0127947
		416	-0.0123305
		417	-0.0118091
		418	-0.0112923
		419	-0.0107927
		420	-0.0103134
		421	-0.00987264
		422	-0.00946352
		423	-0.00905322
		424	-0.00863248
		425	-0.00823275
		426	-0.00786896
		427	-0.00756949
		428	-0.00741307
		429	-0.00742574
		430	-0.00751728
		431	-0.00756968
		432	-0.00751137
		433	-0.00735795
		434	-0.00714744
		435	-0.00689915
		436	-0.00661801
		437	-0.00633052
		438	-0.00608499
		439	-0.00589619
		440	-0.00577489
		441	-0.00571606
		442	-0.00565749
		443	-0.00545843
		444	-0.0050122
		445	-0.00437578
		446	-0.00372472
		447	-0.00323632
		448	-0.00296949
		449	-0.00287498
		450	-0.0028636
		451	-0.00288007
		452	-0.00288605
		453	-0.00279408
		454	-0.00253611
		455	-0.00208792
		456	-0.00149702
		457	-0.000876863
		458	-0.000378274
		459	-9.06359e-05
		460	2.84217e-14
		461	0.000363601
		462	0.000789053
		463	0.00138978
		464	0.00216647
		465	0.00303663
		466	0.00392932
		467	0.00477885
		468	0.00549612
		469	0.00602493
		470	0.00636907
		471	0.00663201
		472	0.00701542
		473	0.00794184
		474	0.0101651
		475	0.0147988
		476	0.0232298
		477	0.0368844
		478	0.0569835
		479	0.0843207
		480	0.119145
		481	0.161203
		482	0.209899
		483	0.264503
		484	0.324301
		485	0.388622
		486	0.45672
		487	0.527689
		488	0.600344
		489	0.673131
		490	0.744151
		491	0.811332
		492	0.872688
		493	0.926557
		494	0.971833
		495	1.00805
		496	1.03527
		497	1.05384
		498	1.06425
		499	1.06703
		500	1.06276
		501	1.05214
		502	1.03597
		503	1.0151
		504	0.990312
		505	0.962368
		506	0.931917
		507	0.899454
		508	0.865387
		509	0.830102
		510	0.794
		511	0.757497
		512	0.721008
		513	0.684853
		514	0.649191
		515	0.614079
		516	0.579538
		517	0.545665
		518	0.512667
		519	0.48082
		520	0.450327
		521	0.421263
		522	0.39365
		523	0.367475
		524	0.342688
		525	0.319172
		526	0.29679
		527	0.275472
		528	0.25529
		529	0.236406
		530	0.218926
		531	0.202846
		532	0.188028
		533	0.174255
		534	0.161284
		535	0.148909
		536	0.137029
		537	0.125666
		538	0.114919
		539	0.104825
		540	0.0954052
		541	0.0867056
		542	0.07872
		543	0.0713647
		544	0.0644749
		545	0.0579139
		546	0.0516423
		547	0.0456839
		548	0.0400842
		549	0.0348961
		550	0.03018
		551	0.0259836
		552	0.0222587
		553	0.0188629
		554	0.0157307
		555	0.0128226
		556	0.0100703
		557	0.00742887
		558	0.0048513
		559	0.00234997
		560	2.84217e-14
		561	-0.00257743
		562	-0.00492317
		563	-0.00705279
		564	-0.00905817
		565	-0.0109982
		566	-0.0128843
		567	-0.0146962
		568	-0.0163519
		569	-0.0177786
		570	-0.018953
		571	-0.0198732
		572	-0.0205933
		573	-0.0211664
		574	-0.0216286
		575	-0.0220291
		576	-0.0224044
		577	-0.022788
		578	-0.0231738
		579	-0.0235
		580	-0.0237091
		581	-0.0237429
		582	-0.0235335
		583	-0.0230874
		584	-0.0225062
		585	-0.0219489
		586	-0.0215662
		587	-0.0213558
		588	-0.0212201
		589	-0.0210657
		590	-0.0208222
		591	-0.0204596
		592	-0.0200194
		593	-0.0195663
		594	-0.0191241
		595	-0.0187104
		596	-0.0183763
		597	-0.0181902
		598	-0.0182086
		599	-0.0183885
		600	-0.0185381
		601	-0.0184569
		602	-0.0181278
		603	-0.017648
		604	-0.0170904
		605	-0.0165237
		606	-0.0159946
		607	-0.0154846
		608	-0.0149489
		609	-0.0143613
		610	-0.0137279
		611	-0.0130874
		612	-0.012472
		613	-0.011874
		614	-0.0112653
		615	-0.0106531
		616	-0.0100706
		617	-0.0095297
		618	-0.00902446
		619	-0.00860771
		620	-0.00831912
		621	-0.008144
		622	-0.00803745
		623	-0.00794949
		624	-0.00784496
		625	-0.00771825
		626	-0.00756199
		627	-0.00736021
		628	-0.00711401
		629	-0.00688048
		630	-0.0067335
		631	-0.00670086
		632	-0.00673699
		633	-0.00675121
		634	-0.00664733
		635	-0.00638986
		636	-0.00601797
		637	-0.00559886
		638	-0.00516256
		639	-0.00471228
		640	-0.00425336
		641	-0.00382054
		642	-0.00347727
		643	-0.00327448
		644	-0.0032259
		645	-0.00325137
		646	-0.0032387
		647	-0.00313495
		648	-0.00296377
		649	-0.00276244
		650	-0.0025185
		651	-0.00217488
		652	-0.00171227
		653	-0.00122439
		654	-0.000853001
		655	-0.000661576
		656	-0.000607248
		657	-0.000597472
		658	-0.000529547
		659	-0.000320827
		660	-1.42109e-13
		661	0.000569607
		662	0.00111729
		663	0.00160494
		664	0.0020038
		665	0.00230922
		666	0.00250692
		667	0.00260515
		668	0.00268287
		669	0.00281409
		670	0.00300505
		671	0.0032533
		672	0.00363116
		673	0.00440322
		674	0.00616663
		675	0.0099064
		676	0.0168965
		677	0.028506
		678	0.0459232
		679	0.0698995
		680	0.100589
		681	0.137625
		682	0.180358
		683	0.22808
		684	0.280164
		685	0.336081
		686	0.395286
		687	0.457114
		688	0.520623
		689	0.584439
		690	0.646801
		691	0.705747
		692	0.759353
		693	0.806056
		694	0.844901
		695	0.875584
		696	0.898319
		697	0.913579
		698	0.921853
		699	0.923562
		700	0.919134
		701	0.90913
		702	0.894226
		703	0.875135
		704	0.852578
		705	0.827281
		706	0.799944
		707	0.77114
		708	0.741268
		709	0.710584
		710	0.679334
		711	0.647796
		712	0.616234
		713	0.584863
		714	0.553875
		715	0.523442
		716	0.493664
		717	0.464597
		718	0.436353
		719	0.409084
		720	0.382885
		721	0.357788
		722	0.333838
		723	0.311091
		724	0.289566
		725	0.269208
		726	0.24994
		727	0.23173
		728	0.214618
		729	0.198678
		730	0.183911
		731	0.170243
		732	0.157563
		733	0.145732
		734	0.13466
		735	0.124335
		736	0.114756
		737	0.105873
		738	0.097635
		739	0.0899964
		740	0.0828801
		741	0.0761935
		742	0.0698644
		743	0.0638232
		744	0.0580312
		745	0.0525088
		746	0.0472973
		747	0.0424108
		748	0.0378506
		749	0.0336233
		750	0.0296938
		751	0.0259661
		752	0.0223445
		753	0.018778
		754	0.0152952
		755	0.0120013
		756	0.00897703
		757	0.00624623
		758	0.0038321
		759	0.00175595
		760	-2.84217e-14
		761	-0.00104783
		762	-0.00193337
		763	-0.00270288
		764	-0.00338423
		765	-0.00397409
		766	-0.00441594
		767	-0.00464765
		768	-0.00465634
		769	-0.00450107
		770	-0.00425476
		771	-0.00394906
		772	-0.00358542
		773	-0.00318925
		774	-0.00280205
		775	-0.00245572
		776	-0.00214247
		777	-0.00184847
		778	-0.00159758
		779	-0.00144085
		780	-0.00142105
		781	-0.00150391
		782	-0.00159155
		783	-0.00159171
		784	-0.00142605
		785	-0.0010674
		786	-0.000547001
		787	-0.000817808
		788	-0.0010958
		789	-0.00143057
		790	-0.00180165
		791	-0.0021777
		792	-0.0024947
		793	-0.00267526
		794	-0.0026724
		795	-0.00245009
		796	-0.00205394
		797	-0.0015794
		798	-0.00112013
		799	-0.000729751
		800	-0.000451143
		801	-0.000323663
		802	-0.000310925
		803	-0.000294401
		804	-0.00015297
		805	0.000155828
		806	0.000612208
		807	0.00111724
		808	0.00155867
		809	0.00188336
		810	0.00203028
		811	0.00195762
		812	0.00169314
		813	0.00136524
		814	0.00108325
		815	0.000890314
		816	0.000797408
		817	0.000802646
		818	0.000853691
		819	0.000886004
		820	0.000875311
		821	0.000872191
		822	0.000961343
		823	0.00119022
		824	0.0015345
		825	0.00193418
		826	0.00234904
		827	0.00273284
		828	0.00301938
		829	0.00315863
		830	0.00313468
		831	0.00298624
		832	0.00276075
		833	0.00251107
		834	0.00225754
		835	0.00197576
		836	0.0016406
		837	0.00126452
		838	0.000836468
		839	0.000318454
		840	-0.000249193
		841	-0.000779234
		842	-0.00119837
		843	-0.00147263
		844	-0.00164549
		845	-0.00175616
		846	-0.00182845
		847	-0.00187312
		848	-0.00187229
		849	-0.00180535
		850	-0.00168785
		851	-0.00158222
		852	-0.00156789
		853	-0.00164682
		854	-0.00172602
		855	-0.00172074
		856	-0.00161865
		857	-0.00146719
		858	-0.0013779
		859	-0.00139878
		860	-0.0015204
		861	7.92228e-05
		862	0.000181248
		863	0.000305681
		864	0.000437943
		865	0.000564736
		866	0.000684383
		867	0.000816097
		868	0.000980449
		869	0.00113703
		870	0.00118248
		871	0.0010239
		872	0.000682899
		873	0.000463057
		874	0.00103971
		875	0.00348819
		876	0.00907823
		877	0.0190211
		878	0.0342727
		879	0.0553656
		880	0.082398
		881	0.115115
		882	0.153004
		883	0.195448
		884	0.241871
		885	0.291741
		886	0.344524
		887	0.399599
		888	0.456093
		889	0.512793
		890	0.568092
		891	0.620152
		892	0.667256
		893	0.708037
		894	0.741653
		895	0.767845
		896	0.786788
		897	0.798917
		898	0.804759
		899	0.804824
		900	0.799617
		901	0.789654
		902	0.775444
		903	0.757572
		904	0.736693
		905	0.71347
		906	0.688549
		907	0.662513
		908	0.635813
		909	0.608781
		910	0.58161
		911	0.554376
		912	0.527153
		913	0.500071
		914	0.473294
		915	0.446956
		916	0.421198
		917	0.39623
		918	0.372223
		919	0.349222
		920	0.327218
		921	0.306156
		922	0.285907
		923	0.266392
		924	0.247613
		925	0.229629
		926	0.212575
		927	0.196583
		928	0.181705
		929	0.167934
		930	0.155247
		931	0.143563
		932	0.13271
		933	0.122537
		934	0.112997
		935	0.104112
		936	0.0959294
		937	0.0884521
		938	0.0815951
		939	0.0752533
		940	0.0693285
		941	0.063688
		942	0.0582612
		943	0.0530406
		944	0.0480275
		945	0.0432495
		946	0.0387653
		947	0.034629
		948	0.0308359
		949	0.0273174
		950	0.0239569
		951	0.0206622
		952	0.017454
		953	0.0144486
		954	0.0117106
		955	0.00920137
		956	0.00689971
		957	0.00480945
		958	0.0029492
		959	0.00134865
		960	-5.40012e-13
		961	-0.000584179
		962	-0.0010835
		963	-0.00156827
		964	-0.00203541
		965	-0.00242149
		966	-0.00266066
		967	-0.00273052
		968	-0.00269947
		969	-0.00267337
		970	-0.00267335
		971	-0.00265062
		972	-0.00260197
		973	-0.00254671
		974	-0.00248439
		975	-0.00244191
		976	-0.00244908
		977	-0.00249954
		978	-0.00255362
		979	-0.00254975
		980	-0.00246259
		981	-0.00232958
		982	-0.00222336
		983	-0.00216198
		984	-0.00206968
		985	-0.00183666
		986	-0.00143796
		987	-0.000899658
		988	-0.00106444
		989	-0.00126203
		990	-0.00149667
		991	-0.00169685
		992	-0.00178625
		993	-0.00171544
		994	-0.00154494
		995	-0.00137808
		996	-0.00126089
		997	-0.00117501
		998	-0.00104139
		999	-0.00075709
		1000	-0.00033129
		1001	0.000152882
		1002	0.000603902
		1003	0.000953726
		1004	0.00117373
		1005	0.00124905
		1006	0.00121325
		1007	0.00113162
		1008	0.00103608
		1009	0.000960649
		1010	0.00091375
		1011	0.000882574
		1012	0.000863721
		1013	0.000822348
		1014	0.000698504
		1015	0.000527872
		1016	0.000352969
		1017	0.00018812
		1018	6.34854e-05
		1019	2.95154e-05
		1020	0.000130187
		1021	0.000329535
		1022	0.000583112
		1023	0.000862488
		1024	0.00109075
		1025	0.00123503
		1026	0.00130679
		1027	0.00132599
		1028	0.00132976
		1029	0.00133324
		1030	0.00131987
		1031	0.00133048
		1032	0.00142105
		1033	0.00158739
		1034	0.00175799
		1035	0.00184605
		1036	0.00180858
		1037	0.00161919
		1038	0.00126805
		1039	0.000815288
		1040	0.000357705
		1041	-2.94344e-05
		1042	-0.000315054
		1043	-0.000516688
		1044	-0.000700957
		1045	-0.000916435
		1046	-0.00118473
		1047	-0.00148222
		1048	-0.00173309
		1049	-0.00186918
		1050	-0.00185502
		1051	-0.00170149
		1052	-0.0014911
		1053	-0.00132782
		1054	-0.00122989
		1055	-0.00114226
		1056	-0.000989506
		1057	-0.000770241
		1058	-0.000543579
		1059	-0.000367934
		1060	-0.000312529
		1061	9.22064e-05
		1062	3.42232e-05
		1063	-0.000125837
		1064	-0.000356453
		1065	-0.000633037
		1066	-0.000966564
		1067	-0.00134268
		1068	-0.00169451
		1069	-0.00199256
		1070	-0.00228936
		1071	-0.00267534
		1072	-0.0031549
		1073	-0.00353396
		1074	-0.00329476
		1075	-0.00154766
		1076	0.00287001
		1077	0.0111687
		1078	0.0243172
		1079	0.0428503
		1080	0.0668322
		1081	0.0959824
		1082	0.129828
		1083	0.167826
		1084	0.209434
		1085	0.254092
		1086	0.301253
		1087	0.350349
		1088	0.400651
		1089	0.451128
		1090	0.500414
		1091	0.546905
		1092	0.588954
		1093	0.62521
		1094	0.654904
		1095	0.677822
		1096	0.694187
		1097	0.704454
		1098	0.709107
		1099	0.708574
		1100	0.703328
		1101	0.693896
		1102	0.680816
		1103	0.664637
		1104	0.645942
		1105	0.625275
		1106	0.603122
		1107	0.579934
		1108	0.556103
		1109	0.531883
		1110	0.507459
		1111	0.482963
		1112	0.458505
		1113	0.434248
		1114	0.410376
		1115	0.387001
		1116	0.364171
		1117	0.341953
		1118	0.320448
		1119	0.299718
		1120	0.279827
		1121	0.260846
		1122	0.242804
		1123	0.225691
		1124	0.209525
		1125	0.194322
		1126	0.180086
		1127	0.166804
		1128	0.154435
		1129	0.142947
		1130	0.132322
		1131	0.122515
		1132	0.113448
		1133	0.105033
		1134	0.0972093
		1135	0.0899091
		1136	0.0830707
		1137	0.0766741
		1138	0.0707082
		1139	0.0651176
		1140	0.0598238
		1141	0.0547655
		1142	0.0499137
		1143	0.0452714
		1144	0.0408513
		1145	0.0366918
		1146	0.0328211
		1147	0.0292219
		1148	0.0258426
		1149	0.02262
		1150	0.0195389
		1151	0.0166377
		1152	0.0139594
		1153	0.0115331
		1154	0.00936627
		1155	0.00744022
		1156	0.00571971
		1157	0.00415082
		1158	0.00268962
		1159	0.00131462
		1160	1.7053e-13
		1161	-0.000642186
		1162	-0.0011717
		1163	-0.00157394
		1164	-0.00188319
		1165	-0.00215725
		1166	-0.00244232
		1167	-0.00274011
		1168	-0.00303773
		1169	-0.003331
		1170	-0.00358891
		1171	-0.00375535
		1172	-0.00375644
		1173	-0.0036113
		1174	-0.00345691
		1175	-0.00340698
		1176	-0.00348744
		1177	-0.00367754
		1178	-0.00387782
		1179	-0.0039372
		1180	-0.00378278
		1181	-0.0034689
		1182	-0.00311966
		1183	-0.00282921
		1184	-0.0025975
		1185	-0.00236415
		1186	-0.00207187
		1187	-0.00171738
		1188	-0.00131805
		1189	-0.000858944
		1190	-0.000327964
		1191	-0.000449292
		1192	-0.000488273
		1193	-0.000482606
		1194	-0.000477506
		1195	-0.000467642
		1196	-0.000412065
		1197	-0.000307293
		1198	-0.000162772
		1199	1.08841e-05
		1200	0.000171901
		1201	0.00026207
		1202	0.000261069
		1203	0.0001885
		1204	0.000104868
		1205	9.7297e-05
		1206	0.000212083
		1207	0.000390398
		1208	0.000520531
		1209	0.000516856
		1210	0.000378492
		1211	0.000176306
		1212	8.81787e-06
		1213	-7.25416e-05
		1214	-5.5232e-05
		1215	4.44052e-05
		1216	0.000175148
		1217	0.000272743
		1218	0.000320487
		1219	0.000316499
		1220	0.000249068
		1221	0.000110608
		1222	-4.3557e-05
		1223	-0.000115484
		1224	-6.37023e-05
		1225	7.24457e-05
		1226	0.000199058
		1227	0.000225614
		1228	0.00015984
		1229	4.09668e-05
		1230	-0.000117243
		1231	-0.000266004
		1232	-0.000333217
		1233	-0.000288789
		1234	-0.000143497
		1235	4.60701e-05
		1236	0.000208925
		1237	0.000299621
		1238	0.000297286
		1239	0.000211665
		1240	9.20219e-05
		1241	1.58324e-05
		1242	5.69022e-05
		1243	0.000202777
		1244	0.000370588
		1245	0.000472138
		1246	0.000442203
		1247	0.000269922
		1248	1.87192e-05
		1249	-0.000194101
		1250	-0.000277203
		1251	-0.000211738
		1252	-5.52854e-05
		1253	0.000107599
		1254	0.000201616
		1255	0.000141024
		1256	-0.000100879
		1257	-0.000468379
		1258	-0.000901737
		1259	-0.0013299
		1260	-0.00167263
		1261	-0.000140003
		1262	-0.000255621
		1263	-0.000426145
		1264	-0.000713201
		1265	-0.00112646
		1266	-0.00161119
		1267	-0.0021014
		1268	-0.00252489
		1269	-0.00281813
		1270	-0.00295727
		1271	-0.00302854
		1272	-0.00316078
		1273	-0.00325462
		1274	-0.00287502
		1275	-0.0012173
		1276	0.00283972
		1277	0.0104738
		1278	0.0225694
		1279	0.0395468
		1280	0.0613653
		1281	0.087688
		1282	0.118075
		1283	0.15206
		1284	0.189198
		1285	0.22906
		1286	0.271238
		1287	0.315251
		1288	0.360398
		1289	0.405733
		1290	0.450012
		1291	0.491741
		1292	0.529406
		1293	0.561811
		1294	0.588297
		1295	0.608741
		1296	0.623381
		1297	0.632581
		1298	0.636716
		1299	0.636167
		1300	0.631368
		1301	0.622793
		1302	0.610948
		1303	0.596344
		1304	0.579452
		1305	0.56072
		1306	0.540591
		1307	0.519494
		1308	0.497783
		1309	0.475694
		1310	0.453371
		1311	0.430922
		1312	0.408493
		1313	0.386289
		1314	0.3645
		1315	0.343239
		1316	0.322538
		1317	0.302427
		1318	0.282989
		1319	0.264334
		1320	0.246557
		1321	0.229675
		1322	0.213677
		1323	0.198562
		1324	0.184348
		1325	0.171064
		1326	0.158686
		1327	0.147168
		1328	0.136488
		1329	0.126583
		1330	0.117384
		1331	0.108886
		1332	0.101066
		1333	0.093852
		1334	0.0871252
		1335	0.0807724
		1336	0.0747483
		1337	0.0690806
		1338	0.0638187
		1339	0.0589366
		1340	0.0543372
		1341	0.0500012
		1342	0.0459362
		1343	0.0420941
		1344	0.0384663
		1345	0.035074
		1346	0.0318886
		1347	0.0288467
		1348	0.0258969
		1349	0.0230662
		1350	0.0204098
		1351	0.0179532
		1352	0.0156376
		1353	0.0133908
		1354	0.0112258
		1355	0.00921118
		1356	0.00730869
		1357	0.00544236
		1358	0.00360135
		1359	0.00178562
		1360	-1.10845e-12
		1361	-0.000810918
		1362	-0.00145808
		1363	-0.00190041
		1364	-0.00216415
		1365	-0.00232442
		1366	-0.00245945
		1367	-0.00256749
		1368	-0.00259609
		1369	-0.00250764
		1370	-0.00231105
		1371	-0.00202157
		1372	-0.00164273
		1373	-0.00118481
		1374	-0.000653121
		1375	-3.62592e-05
		1376	0.000659993
		1377	0.00140179
		1378	0.00217386
		1379	0.0029741
		1380	0.00288982
		1381	0.00291566
		1382	0.00303707
		1383	0.0031618
		1384	0.0031912
		1385	0.00308158
		1386	0.00283671
		1387	0.00249293
		1388	0.00210607
		1389	0.00174373
		1390	0.00143965
		1391	0.00118518
		1392	0.000967508
		1393	0.000744276
		1394	0.000478464
		1395	0.000147924
		1396	-0.000244839
		1397	-0.000633
		1398	-0.000969869
		1399	-0.00124739
		1400	-0.00143145
		1401	-0.0014665
		1402	-0.00136157
		1403	-0.00123664
		1404	-0.00121934
		1405	-0.00136752
		1406	-0.00166955
		1407	-0.00207362
		1408	-0.00248794
		1409	-0.002837
		1410	-0.00306769
		1411	-0.00317161
		1412	-0.00317779
		1413	-0.00308936
		1414	-0.00292245
		1415	-0.00276272
		1416	-0.00269648
		1417	-0.00274997
		1418	-0.00284331
		1419	-0.0028514
		1420	-0.00272719
		1421	-0.00250582
		1422	-0.00227788
		1423	-0.00211556
		1424	-0.00203773
		1425	-0.00205731
		1426	-0.00215883
		1427	-0.00231676
		1428	-0.00249272
		1429	-0.00260158
		1430	-0.00256024
		1431	-0.0023399
		1432	-0.00194862
		1433	-0.00145389
		1434	-0.000978996
		1435	-0.000569241
		1436	-0.000178613
		1437	0.000296645
		1438	0.000922526
		1439	0.00165329
		1440	0.00240217
		1441	0.00309304
		1442	0.00365944
		1443	0.00402175
		1444	0.00412671
		1445	0.00400786
		1446	0.00373
		1447	0.00335778
		1448	0.00300853
		1449	0.00279161
		1450	0.00268208
		1451	0.00255558
		1452	0.00229013
		1453	0.00182424
		1454	0.00119437
		1455	0.000497841
		1456	-0.00018025
		1457	-0.00077096
		1458	-0.00119505
		1459	-0.00143723
		1460	-0.00156517
		1461	-2.04767e-05
		1462	-1.2954e-05
		1463	3.65702e-06
		1464	-3.71271e-05
		1465	-0.000129513
		1466	-0.000172529
		1467	-0.000124296
		1468	-4.37942e-05
		1469	-2.25558e-05
		1470	-0.000136247
		1471	-0.000433265
		1472	-0.000890847
		1473	-0.00132294
		1474	-0.00126535
		1475	-9.75709e-06
		1476	0.00331393
		1477	0.00963224
		1478	0.0197503
		1479	0.0342348
		1480	0.0532374
		1481	0.0765485
		1482	0.103768
		1483	0.134409
		1484	0.167956
		1485	0.203931
		1486	0.241957
		1487	0.281664
		1488	0.322505
		1489	0.363582
		1490	0.403694
		1491	0.441441
		1492	0.475395
		1493	0.504402
		1494	0.527821
		1495	0.545542
		1496	0.557783
		1497	0.564924
		1498	0.567428
		1499	0.565829
		1500	0.560612
		1501	0.552153
		1502	0.540748
		1503	0.526715
		1504	0.510531
		1505	0.492752
		1506	0.47395
		1507	0.454609
		1508	0.435068
		1509	0.415493
		1510	0.395942
		1511	0.376442
		1512	0.357069
		1513	0.33796
		1514	0.319213
		1515	0.300882
		1516	0.283029
		1517	0.265744
		1518	0.24908
		1519	0.233033
		1520	0.21762
		1521	0.202904
		1522	0.18898
		1523	0.175844
		1524	0.163382
		1525	0.151489
		1526	0.140138
		1527	0.12939
		1528	0.119307
		1529	0.109884
		1530	0.101081
		1531	0.0928309
		1532	0.0850832
		1533	0.077877
		1534	0.0712191
		1535	0.0650506
		1536	0.0592819
		1537	0.0538395
		1538	0.0487267
		1539	0.0440106
		1540	0.0397328
		1541	0.0358797
		1542	0.0323843
		1543	0.0291833
		1544	0.0262501
		1545	0.0235538
		1546	0.0211043
		1547	0.0189208
		1548	0.0169768
		1549	0.0152554
		1550	0.0137541
		1551	0.0124511
		1552	0.01126
		1553	0.0100725
		1554	0.00883343
		1555	0.0075146
		1556	0.00610289
		1557	0.00460595
		1558	0.00305861
		1559	0.00150222
		1560	1.42109e-13
		1561	-0.000393862
		1562	-0.000801346
		1563	-0.00132401
		1564	-0.00200144
		1565	-0.00278028
		1566	-0.00352389
		1567	-0.00403613
		1568	-0.0041581
		1569	-0.00388087
		1570	-0.00329548
		1571	-0.00252689
		1572	-0.00170667
		1573	-0.00091733
		1574	-0.000148162
		1575	0.000659487
		1576	0.0015779
		1577	0.00164321
		1578	0.00185903
		1579	0.00214278
		1580	0.00237965
		1581	0.00247535
		1582	0.00234285
		1583	0.00194199
		1584	0.00135773
		1585	0.00074397
		1586	0.000207327
		1587	-0.000220162
		1588	-0.000583547
		1589	-0.000966119
		1590	-0.00140273
		1591	-0.00190071
		1592	-0.00240143
		1593	-0.00281003
		1594	-0.00302856
		1595	-0.00301731
		1596	-0.00281077
		1597	-0.00244473
		1598	-0.00196716
		1599	-0.00150309
		1600	-0.00116498
		1601	-0.000956421
		1602	-0.000794394
		1603	-0.000596823
		1604	-0.000331468
		1605	-4.70347e-05
		1606	0.000215655
		1607	0.000407879
		1608	0.000503714
		1609	0.000514214
		1610	0.000442748
		1611	0.000316165
		1612	0.000166457
		1613	5.06737e-05
		1614	2.44714e-05
		1615	0.000103077
		1616	0.000248545
		1617	0.00041565
		1618	0.000547597
		1619	0.000602095
		1620	0.00060612
		1621	0.000608314
		1622	0.000633591
		1623	0.000662295
		1624	0.000661128
		1625	0.000643907
		1626	0.000617836
		1627	0.000557508
		1628	0.000418369
		1629	0.000199408
		1630	-8.93068e-05
		1631	-0.000399677
		1632	-0.000662489
		1633	-0.000787031
		1634	-0.00074694
		1635	-0.000602089
		1636	-0.000465817
		1637	-0.000420201
		1638	-0.000466014
		1639	-0.00056367
		1640	-0.000662122
		1641	-0.000719826
		1642	-0.000692844
		1643	-0.000596367
		1644	-0.000479121
		1645	-0.000341078
		1646	-0.000187519
		1647	-3.56731e-05
		1648	0.000114823
		1649	0.000271975
		1650	0.000408424
		1651	0.000492736
		1652	0.000536785
		1653	0.000579637
		1654	0.000653181
		1655	0.000751344
		1656	0.000844449
		1657	0.000890954
		1658	0.00092661
		1659	0.000977217
		1660	0.00101574
		1661	3.64261e-05
		1662	3.14022e-05
		1663	-1.69357e-05
		1664	-8.80635e-05
		1665	-0.000143912
		1666	-0.000148515
		1667	-9.92414e-05
		1668	-3.0802e-05
		1669	-1.37411e-05
		1670	-0.0001286
		1671	-0.000452413
		1672	-0.000994906
		1673	-0.00160128
		1674	-0.0018268
		1675	-0.000928423
		1676	0.00197718
		1677	0.00775825
		1678	0.0170892
		1679	0.0304198
		1680	0.0479003
		1681	0.069371
		1682	0.0944415
		1683	0.122615
		1684	0.153384
		1685	0.186317
		1686	0.221062
		1687	0.25728
		1688	0.294447
		1689	0.331748
		1690	0.368113
		1691	0.402304
		1692	0.433093
		1693	0.459493
		1694	0.480849
		1695	0.496915
		1696	0.507822
		1697	0.513942
		1698	0.515724
		1699	0.513641
		1700	0.50816
		1701	0.499715
		1702	0.488722
		1703	0.475607
		1704	0.460796
		1705	0.444673
		1706	0.427581
		1707	0.409849
		1708	0.391772
		1709	0.373618
		1710	0.355639
		1711	0.33802
		1712	0.320822
		1713	0.304044
		1714	0.287676
		1715	0.271709
		1716	0.256172
		1717	0.241096
		1718	0.226494
		1719	0.212401
		1720	0.198862
		1721	0.185932
		1722	0.173661
		1723	0.162082
		1724	0.151158
		1725	0.140811
		1726	0.13098
		1727	0.121638
		1728	0.112794
		1729	0.10448
		1730	0.0967418
		1731	0.0896127
		1732	0.0831051
		1733	0.0771777
		1734	0.0717381
		1735	0.0666823
		1736	0.0619403
		1737	0.0574604
		1738	0.0531925
		1739	0.0491035
		1740	0.0451624
		1741	0.041386
		1742	0.0378701
		1743	0.0346978
		1744	0.0318728
		1745	0.0293013
		1746	0.0267975
		1747	0.0241818
		1748	0.0214225
		1749	0.0186443
		1750	0.0160194
		1751	0.013666
		1752	0.011638
		1753	0.00990954
		1754	0.00836948
		1755	0.00690896
		1756	0.00546677
		1757	0.00402995
		1758	0.00260453
		1759	0.00123183
		1760	-3.12639e-13
		1761	-0.000458709
		1762	-0.000589629
		1763	-0.000458488
		1764	-0.000253153
		1765	-0.000159182
		1766	-0.000257209
		1767	-0.000544312
		1768	-0.000946977
		1769	-0.0013077
		1770	-0.00147255
		1771	-0.00142676
		1772	-0.0012801
		1773	-0.00114094
		1774	-0.00110141
		1775	-0.00122675
		1776	-0.00152856
		1777	-0.00194276
		1778	-0.00233388
		1779	-0.00255678
		1780	-0.00250518
		1781	-0.0021499
		1782	-0.00204679
		1783	-0.00182042
		1784	-0.00160164
		1785	-0.00148815
		1786	-0.001465
		1787	-0.00145759
		1788	-0.00136042
		1789	-0.00108212
		1790	-0.000611492
		1791	-1.7558e-05
		1792	0.000582471
		1793	0.00106391
		1794	0.00136265
		1795	0.00144152
		1796	0.00129386
		1797	0.000990252
		1798	0.000641369
		1799	0.000375735
		1800	0.00026886
		1801	0.000271306
		1802	0.000299626
		1803	0.000285713
		1804	0.000233238
		1805	0.000186391
		1806	0.000154875
		1807	0.000112239
		1808	4.80354e-06
		1809	-0.000177211
		1810	-0.00035613
		1811	-0.000432857
		1812	-0.000353231
		1813	-0.000168789
		1814	7.35762e-06
		1815	8.60602e-05
		1816	7.75949e-05
		1817	4.85328e-05
		1818	3.47617e-05
		1819	-1.13219e-05
		1820	-0.000117211
		1821	-0.000211269
		1822	-0.000180333
		1823	7.01907e-05
		1824	0.000522032
		1825	0.00107124
		1826	0.00160142
		1827	0.00202502
		1828	0.00232245
		1829	0.00248342
		1830	0.00252897
		1831	0.00250347
		1832	0.002438
		1833	0.00237298
		1834	0.00236126
		1835	0.00241811
		1836	0.00249259
		1837	0.00246982
		1838	0.00227133
		1839	0.00193045
		1840	0.00150152
		1841	0.000974969
		1842	0.000367215
		1843	-0.000260464
		1844	-0.000786797
		1845	-0.00112935
		1846	-0.00130683
		1847	-0.00140533
		1848	-0.00150123
		1849	-0.00163019
		1850	-0.00178875
		1851	-0.00194933
		1852	-0.00205093
		1853	-0.00206496
		1854	-0.00203944
		1855	-0.00201647
		1856	-0.00197893
		1857	-0.00191684
		1858	-0.00181025
		1859	-0.00165415
		1860	-0.0014619
		1861	0.000173978
		1862	0.000326487
		1863	0.00040258
		1864	0.000351639
		1865	0.000156448
		1866	-0.000129048
		1867	-0.000428722
		1868	-0.000677582
		1869	-0.000854006
		1870	-0.00102261
		1871	-0.00128233
		1872	-0.00169677
		1873	-0.00220801
		1874	-0.0025054
		1875	-0.00195994
		1876	0.000292136
		1877	0.00518023
		1878	0.0135088
		1879	0.0257655
		1880	0.0420408
		1881	0.0620533
		1882	0.085331
		1883	0.111346
		1884	0.139668
		1885	0.170016
		1886	0.202145
		1887	0.235752
		1888	0.270334
		1889	0.305085
		1890	0.338936
		1891	0.370713
		1892	0.399319
		1893	0.423827
		1894	0.443597
		1895	0.45836
		1896	0.46823
		1897	0.473603
		1898	0.475
		1899	0.472853
		1900	0.467498
		1901	0.459323
		1902	0.44875
		1903	0.436211
		1904	0.422145
		1905	0.406966
		1906	0.391033
		1907	0.374609
		1908	0.357887
		1909	0.34104
		1910	0.324274
		1911	0.307767
		1912	0.29161
		1913	0.275844
		1914	0.260542
		1915	0.245745
		1916	0.231416
		1917	0.217488
		1918	0.203952
		1919	0.190876
		1920	0.17833
		1921	0.166367
		1922	0.154998
		1923	0.144226
		1924	0.134096
		1925	0.124629
		1926	0.115735
		1927	0.107288
		1928	0.0992147
		1929	0.0914988
		1930	0.0842153
		1931	0.0774705
		1932	0.0713328
		1933	0.0657877
		1934	0.0607585
		1935	0.0561306
		1936	0.0517685
		1937	0.0475955
		1938	0.0436185
		1939	0.0398081
		1940	0.0361254
		1941	0.0326205
		1942	0.0294243
		1943	0.0266537
		1944	0.0243122
		1945	0.0222776
		1946	0.0203758
		1947	0.0184767
		1948	0.0165639
		1949	0.0146971
		1950	0.0129519
		1951	0.0113619
		1952	0.0098961
		1953	0.00847546
		1954	0.00710179
		1955	0.00580552
		1956	0.00460688
		1957	0.00348644
		1958	0.00235954
		1959	0.00118289
		1960	-1.13687e-13
		1961	-0.000469507
		1962	-0.000859752
		1963	-0.00118219
		1964	-0.00150149
		1965	-0.00186783
		1966	-0.00222932
		1967	-0.00249129
		1968	-0.00260566
		1969	-0.00262751
		1970	-0.00263346
		1971	-0.00265383
		1972	-0.00269291
		1973	-0.00271733
		1974	-0.00265319
		1975	-0.00247936
		1976	-0.0022179
		1977	-0.00189657
		1978	-0.0015803
		1979	-0.00128662
		1980	-0.00096922
		1981	-0.000602525
		1982	-0.000165344
		1983	0.000371837
		1984	0.000378346
		1985	0.000526211
		1986	0.00078775
		1987	0.00108073
		1988	0.00134001
		1989	0.00149054
		1990	0.00147988
		1991	0.00134512
		1992	0.00117961
		1993	0.00109312
		1994	0.00114026
		1995	0.00125012
		1996	0.00128535
[truncated: 2,064 more rows]

## Sheet: figure3b-malate
Source Data Fig3b		Malate-bound MCP2201-LBD
		1 mM protein to malate buffer.nitc		1 mM protein to malate buffer.nitc					Models
		Time (s)	Corrected Heat Rate (µJ/s)	Injection	Enthalpy (kJ/mol)	Injection	Fit (kJ/mol)		Model	Variable	Value	CI
		0	-0.00964429	1	0.657261	1	3.10725		Dimer Dissociation	Kd (M)	4.17e-08	±5.30E-9
		1	-0.00971815	2	0.99897	1.1	2.18087			ΔH (kJ/mol)	200	±13.12
		2	-0.00979695	3	0.725204	1.2	1.86929			Ka (Mˉ¹)	23980000
		3	-0.00986895	4	0.488039	1.3	1.66362			ΔG (kJ/mol)	42.12
		4	-0.00989234	5	0.392669	1.4	1.51018			ΔS (J/mol·K)	529.4
		5	-0.00984077	6	0.291707	1.5	1.38851		Blank (constant)	blank (µJ)	-0.38234	±0.08209
		6	-0.00973999	7	0.198425	1.6	1.28833			Confidence	Level:	0.95
		7	-0.00959843	8	0.18163	1.7	1.20366
		8	-0.00939587	9	0.0882347	1.8	1.13072
		9	-0.00907524	10	0.0725828	1.9	1.06693
		10	-0.00864048	11	0.0753695	2	1.01048
		11	-0.008194	12	0.0430282	2.1	0.960026
		12	-0.00783473	13	0.0573519	2.2	0.914559
		13	-0.00756085	14	0.0541292	2.3	0.873298
		14	-0.00730489	15	0.0399465	2.4	0.835624
		15	-0.00702565	16	0.00957874	2.5	0.801042
		16	-0.00673903	17	0.0342898	2.6	0.76915
		17	-0.00650094	18	0.0535437	2.7	0.739615
		18	-0.00632361	19	0.039782	2.8	0.712161
		19	-0.00620006	20	0.0357087	2.9	0.686554
		20	-0.00610331			3	0.662598
		21	-0.00595306			3.1	0.640124
		22	-0.00568731			3.2	0.618985
		23	-0.00536382			3.3	0.599056
		24	-0.00513833			3.4	0.580227
		25	-0.00510903			3.5	0.562402
		26	-0.0052192			3.6	0.545496
		27	-0.00536507			3.7	0.529433
		28	-0.00547325			3.8	0.514148
		29	-0.00552178			3.9	0.49958
		30	-0.00551646			4	0.485675
		31	-0.00547278			4.1	0.472387
		32	-0.00540266			4.2	0.459672
		33	-0.00530434			4.3	0.447491
		34	-0.00515561			4.4	0.435808
		35	-0.00493214			4.5	0.424591
		36	-0.00466042			4.6	0.413811
		37	-0.0044135			4.7	0.40344
		38	-0.00421724			4.8	0.393455
		39	-0.00401839			4.9	0.383833
		40	-0.00375515			5	0.374552
		41	-0.0034363			5.1	0.365595
		42	-0.00311897			5.2	0.356942
		43	-0.00287017			5.3	0.348578
		44	-0.00271875			5.4	0.340487
		45	-0.0026117			5.5	0.332656
		46	-0.0024451			5.6	0.325071
		47	-0.00214975			5.7	0.317721
		48	-0.00177939			5.8	0.310593
		49	-0.0014533			5.9	0.303677
		50	-0.00124723			6	0.296964
		51	-0.0011693			6.1	0.290444
		52	-0.00114538			6.2	0.284108
		53	-0.00108661			6.3	0.277948
		54	-0.000968562			6.4	0.271957
		55	-0.000790437			6.5	0.266127
		56	-0.000581966			6.6	0.260451
		57	-0.000391331			6.7	0.254924
		58	-0.000237973			6.8	0.249539
		59	-9.86899e-05			6.9	0.24429
		60	3.0031e-05			7	0.239172
		61	0.000125057			7.1	0.234179
		62	0.00822756			7.2	0.229308
		63	0.0122476			7.3	0.224554
		64	0.0162367			7.4	0.219911
		65	0.0201862			7.5	0.215377
		66	0.0241249			7.6	0.210946
		67	0.0280522			7.7	0.206616
		68	0.0319259			7.8	0.202383
		69	0.0357578			7.9	0.198244
		70	0.0395817			8	0.194195
		71	0.0434202			8.1	0.190233
		72	0.0472816			8.2	0.186355
		73	0.051052			8.3	0.182559
		74	0.0545512			8.4	0.178842
		75	0.0575988			8.5	0.175201
		76	0.0600088			8.6	0.171634
		77	0.061641			8.7	0.168139
		78	0.0625147			8.8	0.164714
		79	0.0628047			8.9	0.161355
		80	0.0627585			9	0.158062
		81	0.0626121			9.1	0.154832
		82	0.0625292			9.2	0.151664
		83	0.062571			9.3	0.148555
		84	0.0626853			9.4	0.145504
		85	0.0627392			9.5	0.14251
		86	0.062559			9.6	0.13957
		87	0.0619908			9.7	0.136683
		88	0.060998			9.8	0.133848
		89	0.0596211			9.9	0.131063
		90	0.0579484			10	0.128327
		91	0.0561105			10.1	0.125638
		92	0.0542001			10.2	0.122996
		93	0.0521962			10.3	0.120399
		94	0.0499572			10.4	0.117846
		95	0.0472997			10.5	0.115336
		96	0.0440666			10.6	0.112867
		97	0.0401514			10.7	0.110439
		98	0.0355769			10.8	0.108051
		99	0.0304739			10.9	0.105701
		100	0.0250281			11	0.103389
		101	0.0195112			11.1	0.101113
		102	0.0142222			11.2	0.0988739
		103	0.00941594			11.3	0.0966695
		104	0.00527844			11.4	0.0944992
		105	0.00191797			11.5	0.0923624
		106	-0.000642807			11.6	0.0902581
		107	-0.00241844			11.7	0.0881857
		108	-0.00342882			11.8	0.0861445
		109	-0.00364389			11.9	0.0841336
		110	-0.00303574			12	0.0821525
		111	-0.00164358			12.1	0.0802004
		112	0.000471416			12.2	0.0782768
		113	-0.000910357			12.3	0.076381
		114	-0.00272657			12.4	0.0745124
		115	-0.00411955			12.5	0.0726704
		116	-0.00515726			12.6	0.0708544
		117	-0.00591681			12.7	0.0690639
		118	-0.00646844			12.8	0.0672984
		119	-0.00687484			12.9	0.0655573
		120	-0.00720429			13	0.0638401
		121	-0.00749669			13.1	0.0621463
		122	-0.00774914			13.2	0.0604755
		123	-0.00790747			13.3	0.0588271
		124	-0.00798797			13.4	0.0572008
		125	-0.00807325			13.5	0.0555961
		126	-0.00823033			13.6	0.0540125
		127	-0.00848079			13.7	0.0524497
		128	-0.00879775			13.8	0.0509072
		129	-0.00911328			13.9	0.0493847
		130	-0.00937784			14	0.0478817
		131	-0.00955625			14.1	0.0463979
		132	-0.00965941			14.2	0.044933
		133	-0.0097491			14.3	0.0434864
		134	-0.00990186			14.4	0.0420581
		135	-0.0101546			14.5	0.0406474
		136	-0.0104745			14.6	0.0392543
		137	-0.0108113			14.7	0.0378782
		138	-0.0111637			14.8	0.036519
		139	-0.0115265			14.9	0.0351763
		140	-0.0118625			15	0.0338499
		141	-0.0120945			15.1	0.0325393
		142	-0.012175			15.2	0.0312444
		143	-0.0121314			15.3	0.0299649
		144	-0.0120529			15.4	0.0287004
		145	-0.0120111			15.5	0.0274508
		146	-0.0120906			15.6	0.0262158
		147	-0.0123312			15.7	0.0249951
		148	-0.0126596			15.8	0.0237884
		149	-0.0129693			15.9	0.0225957
		150	-0.0131796			16	0.0214165
		151	-0.0132702			16.1	0.0202507
		152	-0.0132649			16.2	0.0190981
		153	-0.0132302			16.3	0.0179584
		154	-0.0132307			16.4	0.0168314
		155	-0.0132965			16.5	0.015717
		156	-0.0134503			16.6	0.0146148
		157	-0.0136903			16.7	0.0135248
		158	-0.0139554			16.8	0.0124467
		159	-0.01416			16.9	0.0113803
		160	-0.0142909			17	0.0103255
		161	-0.014313			17.1	0.00928202
		162	-0.0142135			17.2	0.00824972
		163	-0.0140437			17.3	0.00722843
		164	-0.0138782			17.4	0.00621797
		165	-0.0138031			17.5	0.00521818
		166	-0.0138673			17.6	0.00422889
		167	-0.0140416			17.7	0.00324994
		168	-0.0142272			17.8	0.00228118
		169	-0.0142967			17.9	0.00132244
		170	-0.0141705			18	0.000373587
		171	-0.0139021			18.1	-0.000565538
		172	-0.0135884			18.2	-0.00149508
		173	-0.0133014			18.3	-0.00241517
		174	-0.0130755			18.4	-0.00332596
		175	-0.0128923			18.5	-0.00422759
		176	-0.0127337			18.6	-0.00512018
		177	-0.0125705			18.7	-0.00600386
		178	-0.0123435			18.8	-0.00687877
		179	-0.0119905			18.9	-0.00774503
		180	-0.0114563			19	-0.00860277
		181	-0.0107541			19.1	-0.0094521
		182	-0.00995208			19.2	-0.0102932
		183	-0.00912796			19.3	-0.011126
		184	-0.0083667			19.4	-0.0119509
		185	-0.00777267			19.5	-0.0127677
		186	-0.0073386			19.6	-0.0135768
		187	-0.00696647			19.7	-0.0143781
		188	-0.0065775			19.8	-0.0151718
		189	-0.00615334			19.9	-0.015958
		190	-0.00570803			20	-0.0167368
		191	-0.00528445
		192	-0.00492426
		193	-0.00466191
		194	-0.00450544
		195	-0.00443258
		196	-0.00439004
		197	-0.0043135
		198	-0.00417283
		199	-0.00398376
		200	-0.00373571
		201	-0.0034504
		202	-0.00317917
		203	-0.002944
		204	-0.00271164
		205	-0.00244045
		206	-0.00213685
		207	-0.00181094
		208	-0.00150452
		209	-0.00125527
		210	-0.00104891
		211	-0.000855988
		212	-0.000684104
		213	-0.000575306
		214	-0.000542015
		215	-0.000570234
		216	-0.000640926
		217	-0.000748259
		218	-0.000890864
		219	-0.00107847
		220	-0.00134129
		221	-0.0013163
		222	-0.00095804
		223	-0.000567007
		224	-0.000171361
		225	0.000163839
		226	0.000395911
		227	0.000517462
		228	0.000545366
		229	0.000533208
		230	0.000540305
		231	0.000623589
		232	0.000781756
		233	0.000950044
		234	0.00105867
		235	0.001088
		236	0.00106383
		237	0.00102451
		238	0.000997762
		239	0.000998642
		240	0.00100817
		241	0.00101956
		242	0.00103147
		243	0.0010423
		244	0.00104963
		245	0.0010306
		246	0.00094959
		247	0.000792571
		248	0.000561154
		249	0.000292746
		250	5.03912e-05
		251	-0.000131991
		252	-0.000278173
		253	-0.000425524
		254	-0.000558285
		255	-0.000633585
		256	-0.000640081
		257	-0.000584876
		258	-0.000440154
		259	-0.000229761
		260	5.68434e-14
		261	0.000616054
		262	0.00114866
		263	0.00161821
		264	0.00204972
		265	0.00246308
		266	0.00285552
		267	0.00322851
		268	0.00356192
		269	0.0038333
		270	0.00404472
		271	0.00423016
		272	0.00439277
		273	0.00446404
		274	0.00434419
		275	0.0039117
		276	0.00312761
		277	0.00205965
		278	0.000897277
		279	-9.24866e-05
		280	-0.000665477
		281	-0.000620325
		282	0.00021602
		283	0.00199377
		284	0.00473188
		285	0.00830881
		286	0.0125642
		287	0.0174262
		288	0.0229014
		289	0.0290484
		290	0.0359317
		291	0.0435092
		292	0.0516265
		293	0.0600054
		294	0.068266
		295	0.0760062
		296	0.0829231
		297	0.0888183
		298	0.0935852
		299	0.0972509
		300	0.09992
		301	0.101644
		302	0.102409
		303	0.102212
		304	0.101105
		305	0.099201
		306	0.0966638
		307	0.0936605
		308	0.0902992
		309	0.0866273
		310	0.0827185
		311	0.0786172
		312	0.0743534
		313	0.0699815
		314	0.0655247
		315	0.0609769
		316	0.0563777
		317	0.0518294
		318	0.0474498
		319	0.0433065
		320	0.0394328
		321	0.0358274
		322	0.0324014
		323	0.0290473
		324	0.0257463
		325	0.0225231
		326	0.0194796
		327	0.0167159
		328	0.0142035
		329	0.0118288
		330	0.00949493
		331	0.0071564
		332	0.00477412
		333	0.00234237
		334	-0.0001022
		335	-0.00252422
		336	-0.0048992
		337	0.0184911
		338	0.0167383
		339	0.0151593
		340	0.0136911
		341	0.0122225
		342	0.0106539
		343	0.00900708
		344	0.00741779
		345	0.00605509
		346	0.00497157
		347	0.00410108
		348	0.00333851
		349	0.00260497
		350	0.00186666
		351	0.00111349
		352	0.000359932
		353	-0.000347902
		354	-0.000948239
		355	-0.00140972
		356	-0.00173861
		357	-0.00194724
		358	-0.00204818
		359	-0.0020534
		360	-0.0019751
		361	-0.00181624
		362	-0.00157404
		363	-0.00127472
		364	-0.000942266
		365	-0.000568286
		366	-0.000134062
		367	0.000356639
		368	0.000857919
		369	0.00135367
		370	0.0019053
		371	0.00256904
		372	0.00250719
		373	0.00204894
		374	0.00164225
		375	0.00119238
		376	0.000636428
		377	-1.38382e-05
		378	-0.000690854
		379	-0.00133306
		380	-0.00189515
		381	-0.0023445
		382	-0.00268919
		383	-0.00293264
		384	-0.0030997
		385	-0.00329386
		386	-0.00361757
		387	-0.00407993
		388	-0.00460892
		389	-0.00512983
		390	-0.0055941
		391	-0.00594769
		392	-0.00612586
		393	-0.0061193
		394	-0.00599715
		395	-0.00587114
		396	-0.00579614
		397	-0.00575327
		398	-0.00572286
		399	-0.00571233
		400	-0.00572197
		401	-0.00572703
		402	-0.005755
		403	-0.0058513
		404	-0.00600084
		405	-0.00613744
		406	-0.00620903
		407	-0.00573272
		408	-0.00517249
		409	-0.00471526
		410	-0.00437176
		411	-0.00412726
		412	-0.0039688
		413	-0.00384273
		414	-0.00368729
		415	-0.00345278
		416	-0.0031202
		417	-0.00269774
		418	-0.00224182
		419	-0.00183864
		420	-0.00153485
		421	-0.00134727
		422	-0.00125712
		423	-0.00121577
		424	-0.00116012
		425	-0.00106806
		426	-0.000960265
		427	-0.000854742
		428	-0.000786051
		429	-0.000776369
		430	-0.000812689
		431	-0.00086795
		432	-0.000900645
		433	-0.000886846
		434	-0.000829179
		435	-0.000768099
		436	-0.000771541
		437	-0.000916012
		438	-0.00119667
		439	-0.001493
		440	-0.00166481
		441	-0.00164428
		442	-0.00145036
		443	-0.00115463
		444	-0.000871174
		445	-0.000703064
		446	-0.000658113
		447	-0.000664823
		448	-0.000638705
		449	-0.000540302
		450	-0.000381331
		451	-0.000159986
		452	0.000164646
		453	0.00058383
		454	0.000967249
		455	0.00116626
		456	0.00112979
		457	0.000895207
		458	0.00055391
		459	0.000223652
		460	1.13687e-13
		461	0.000220057
		462	0.000452826
		463	0.000601046
		464	0.000622677
		465	0.000544706
		466	0.000405754
		467	0.000235166
		468	8.02877e-05
		469	1.49926e-05
		470	8.76773e-05
		471	0.000287939
		472	0.000577612
		473	0.000854343
		474	0.000963922
		475	0.000771776
		476	0.000156755
		477	-0.000925697
		478	-0.00236926
		479	-0.00390731
		480	-0.00517453
		481	-0.00581513
		482	-0.00560409
		483	-0.00449799
		484	-0.00261013
		485	-0.000106958
		486	0.00289267
		487	0.00631699
		488	0.0101621
		489	0.0144882
		490	0.0193563
		491	0.0248188
		492	0.030864
		493	0.0373293
		494	0.0439091
		495	0.050227
		496	0.0559601
		497	0.0608973
		498	0.0649381
		499	0.0681011
		500	0.070463
		501	0.0721017
		502	0.0730826
		503	0.0734669
		504	0.0733307
		505	0.0727612
		506	0.0718092
		507	0.0705101
		508	0.0689146
		509	0.0670677
		510	0.0650131
		511	0.0627475
		512	0.0602564
		513	0.057532
		514	0.0545772
		515	0.051473
		516	0.0483097
		517	0.0451454
		518	0.0420306
		519	0.0389794
		520	0.0359535
		521	0.0329299
		522	0.0299547
		523	0.0271186
		524	0.0245138
		525	0.0221256
		526	0.0198917
		527	0.0178015
		528	0.0158881
		529	0.0141804
		530	0.0126407
		531	0.0111968
		532	0.00980389
		533	0.00842992
		534	0.00707338
		535	0.00576361
		536	0.00453542
		537	0.00340632
		538	0.00233035
		539	0.00120335
		540	-1.7053e-13
		541	-0.000790537
		542	-0.00151838
		543	-0.00212515
		544	-0.00259238
		545	-0.00296996
		546	-0.0033061
		547	-0.00360651
		548	-0.00385076
		549	-0.00400922
		550	-0.00407045
		551	-0.0040716
		552	-0.00409484
		553	-0.00416984
		554	-0.00424012
		555	-0.00424447
		556	-0.00418246
		557	-0.00410412
		558	-0.00409492
		559	-0.00419714
		560	-0.00435748
		561	-0.00450057
		562	-0.0045705
		563	-0.00455179
		564	-0.00450706
		565	-0.0045088
		566	-0.00452224
		567	-0.00444865
		568	-0.00423825
		569	-0.00389077
		570	-0.00344759
		571	-0.00296676
		572	-0.00246746
		573	-0.0023407
		574	-0.00264825
		575	-0.0029783
		576	-0.00329222
		577	-0.00352717
		578	-0.0036695
		579	-0.0037224
		580	-0.00369254
		581	-0.00364328
		582	-0.00363448
		583	-0.0036889
		584	-0.0038035
		585	-0.00392155
		586	-0.00396658
		587	-0.00392625
		588	-0.00378813
		589	-0.00350653
		590	-0.00309157
		591	-0.00266999
		592	-0.00239822
		593	-0.00233711
		594	-0.0024548
		595	-0.00266709
		596	-0.00285466
		597	-0.00294058
		598	-0.00290974
		599	-0.00278612
		600	-0.00265882
		601	-0.00257947
		602	-0.00251191
		603	-0.00243959
		604	-0.00238898
		605	-0.00236475
		606	-0.00232676
		607	-0.00223259
		608	-0.00203735
		609	-0.001687
		610	-0.00117192
		611	-0.000538625
		612	0.000112042
		613	0.000655978
		614	0.000993585
		615	0.00112183
		616	0.0011031
		617	0.00100556
		618	0.000918755
		619	0.000897074
		620	0.000941357
		621	0.00102246
		622	0.00112817
		623	0.00125214
		624	0.00139497
		625	0.00156778
		626	0.00175312
		627	0.00192515
		628	0.0021057
		629	0.00230033
		630	0.00250796
		631	0.00268282
		632	0.00274982
		633	0.00267005
		634	0.00247368
		635	0.00221017
		636	0.0019508
		637	0.00175469
		638	0.00163028
		639	0.00151238
		640	0.00130576
		641	0.000960361
		642	0.000521527
		643	9.93393e-05
		644	-0.000185085
		645	-0.000274962
		646	-0.000175135
		647	7.32266e-05
		648	0.000423073
		649	0.000799711
		650	0.00113917
		651	0.00140465
		652	0.00153786
		653	0.00148901
		654	0.00128279
		655	0.00101819
		656	0.000785534
		657	0.000623064
		658	0.000481356
		659	0.000286829
		660	1.7053e-13
		661	0.000255424
		662	0.000466395
		663	0.000701159
		664	0.0010356
		665	0.00151326
		666	0.00207022
		667	0.00263308
		668	0.00317791
		669	0.00370687
		670	0.00422019
		671	0.00470657
		672	0.00513373
		673	0.00543989
		674	0.00552648
		675	0.00529105
		676	0.00466127
		677	0.00362301
		678	0.00222192
		679	0.000613899
		680	-0.000918177
		681	-0.00203193
		682	-0.00247772
		683	-0.00217782
		684	-0.00117456
		685	-0.000364811
		686	-0.000996257
		687	-0.00125037
		688	-0.00107483
		689	0.000634852
		690	0.00435661
		691	0.00879216
		692	0.0138034
		693	0.0191685
		694	0.0246075
		695	0.0298143
		696	0.034529
		697	0.0385927
		698	0.0419636
		699	0.0446707
		700	0.0467868
		701	0.0483856
		702	0.0494947
		703	0.0501291
		704	0.0503308
		705	0.0501434
		706	0.049603
		707	0.0487595
		708	0.0476602
		709	0.0463589
		710	0.0449013
		711	0.0433361
		712	0.0416985
		713	0.0399905
		714	0.0381779
		715	0.0362587
		716	0.0342843
		717	0.0323196
		718	0.0303884
		719	0.0284346
		720	0.0264066
		721	0.0243274
		722	0.0223016
		723	0.0204299
		724	0.0187401
		725	0.0172131
		726	0.015802
		727	0.0144688
		728	0.0131812
		729	0.011946
		730	0.010757
		731	0.0095845
		732	0.00842158
		733	0.00726674
		734	0.00612149
		735	0.00500854
		736	0.00396311
		737	0.00297072
		738	0.00198348
		739	0.00098645
		740	4.26326e-13
		741	-0.000231124
		742	-0.000470791
		743	-0.000738454
		744	-0.00103349
		745	-0.00134024
		746	-0.00162712
		747	-0.00185516
		748	-0.0019912
		749	-0.00199577
		750	-0.00184719
		751	-0.00156962
		752	-0.00121028
		753	-0.00080175
		754	-0.000390571
		755	-2.57846e-05
		756	0.000287973
		757	0.000609022
		758	0.000997061
		759	0.000825006
		760	0.000614237
		761	0.000549483
		762	0.000565024
		763	0.000554587
		764	0.000432673
		765	0.000169208
		766	-0.000221635
		767	-0.000704725
		768	-0.00123186
		769	-0.0017038
		770	-0.00204367
		771	-0.00223113
		772	-0.00227454
		773	-0.00221126
		774	-0.00211615
		775	-0.00205305
		776	-0.00203438
		777	-0.00203282
		778	-0.00199848
		779	-0.00188874
		780	-0.00168151
		781	-0.00140468
		782	-0.00109965
		783	-0.000827925
		784	-0.000659757
		785	-0.000565421
		786	-0.000479738
		787	-0.000372757
		788	-0.000247371
		789	-0.000113247
		790	1.20723e-05
		791	8.61028e-05
		792	5.19633e-05
		793	-9.19285e-05
		794	-0.000320832
		795	-0.000612897
		796	-0.000930148
		797	-0.00122939
		798	-0.00144093
		799	-0.00154755
		800	-0.00162267
		801	-0.00173652
		802	-0.00190266
		803	-0.00209349
		804	-0.00226402
		805	-0.00238066
		806	-0.00241035
		807	-0.00231853
		808	-0.00208182
		809	-0.00170236
		810	-0.00125393
		811	-0.000821936
		812	-0.000426267
		813	-6.10729e-05
		814	0.000300257
		815	0.000679824
		816	0.00108039
		817	0.00149723
		818	0.00190766
		819	0.00225834
		820	0.00248777
		821	0.00256471
		822	0.00253577
		823	0.00244413
		824	0.00230914
		825	0.00218557
		826	0.0021481
		827	0.00220109
		828	0.00228298
		829	0.0023004
		830	0.00219206
		831	0.00198271
		832	0.00173637
		833	0.00154594
		834	0.00152013
		835	0.00171969
		836	0.00213276
		837	0.00265235
		838	0.00314755
		839	0.00352715
		840	0.00376966
		841	0.0039121
		842	0.00398205
		843	0.00400259
		844	0.00404173
		845	0.004166
		846	0.00433831
		847	0.00444792
		848	0.00440384
		849	0.00415692
		850	0.00373651
		851	0.00321444
		852	0.00267416
		853	0.00217623
		854	0.00177568
		855	0.00148409
		856	0.0012317
		857	0.000956041
		858	0.000637442
		859	0.000303744
		860	-2.27374e-13
		861	0.000342745
		862	0.00078307
		863	0.00132375
		864	0.0019135
		865	0.00248665
		866	0.00303131
		867	0.0035774
		868	0.00418336
		869	0.0048747
		870	0.00561404
		871	0.00632995
		872	0.00695312
		873	0.00742805
		874	0.0076988
		875	0.0076639
		876	0.00719985
		877	0.00622052
		878	0.00475343
		879	0.00300789
		880	0.00130094
		881	-9.11626e-05
		882	-0.000963166
		883	-0.0019947
		884	-0.00244662
		885	-0.00237623
		886	-0.00180125
		887	-0.000733071
		888	0.000804428
		889	0.00275394
		890	0.00508977
		891	0.00784523
		892	0.0110668
		893	0.0147485
		894	0.018798
		895	0.0229788
		896	0.0269749
		897	0.0304765
		898	0.0332076
		899	0.0350802
		900	0.0361778
		901	0.0366733
		902	0.036942
		903	0.0370584
		904	0.0370235
		905	0.0368641
		906	0.0365627
		907	0.0360851
		908	0.035398
		909	0.0344696
		910	0.0333203
		911	0.0320286
		912	0.0306725
		913	0.0294025
		914	0.0283321
		915	0.0274322
		916	0.0265903
		917	0.0256773
		918	0.0246228
		919	0.0234687
		920	0.0223186
		921	0.0212432
		922	0.0202347
		923	0.0192487
		924	0.0182605
		925	0.0172713
		926	0.0162594
		927	0.0151956
		928	0.0140328
		929	0.0127344
		930	0.0113564
		931	0.00999132
		932	0.0086985
		933	0.00751468
		934	0.00639644
		935	0.00525065
		936	0.00403496
		937	0.00282314
		938	0.00173131
		939	0.000799323
		940	8.52651e-13
		941	-0.00042612
		942	-0.000763046
		943	-0.00102941
		944	-0.00124642
		945	-0.00141606
		946	-0.00152588
		947	-0.00155332
		948	-0.00153337
		949	-0.00152908
		950	-0.00155143
		951	-0.00159016
		952	-0.00167549
		953	-0.00182222
		954	-0.00198481
		955	-0.00211922
		956	-0.00223206
		957	-0.00232648
		958	-0.00237972
		959	-0.00236395
		960	-0.0023323
		961	-0.00235942
		962	-0.00246371
		963	-0.00261452
		964	-0.00272499
		965	-0.0027532
		966	-0.00270568
		967	-0.00260068
		968	-0.00247966
		969	-0.00242705
		970	-0.00251494
		971	-0.00268529
		972	-0.00283569
		973	-0.00289991
		974	-0.00284958
		975	-0.00268256
		976	-0.00245531
		977	-0.00224085
		978	-0.0020594
		979	-0.00193505
		980	-0.00187011
		981	-0.00182426
		982	-0.00172345
		983	-0.00166539
		984	-0.00166593
		985	-0.0014668
		986	-0.00112399
		987	-0.000767723
		988	-0.000520622
		989	-0.00045178
		990	-0.00052807
		991	-0.000632213
		992	-0.000667771
		993	-0.000601143
		994	-0.00040052
		995	-7.35084e-05
		996	0.000317143
		997	0.000706122
		998	0.00104533
		999	0.0012816
		1000	0.00136157
		1001	0.00131612
		1002	0.00125838
		1003	0.00132907
		1004	0.00158774
		1005	0.00196122
		1006	0.00231011
		1007	0.00252511
		1008	0.00259102
		1009	0.00255959
		1010	0.00250385
		1011	0.00249685
		1012	0.00257343
		1013	0.00273386
		1014	0.00295208
		1015	0.00316681
		1016	0.00327497
		1017	0.00318778
		1018	0.00297778
		1019	0.00264927
		1020	0.00223325
		1021	0.0018359
		1022	0.00153624
		1023	0.00132973
		1024	0.00113922
		1025	0.000910586
		1026	0.000650377
		1027	0.000373269
		1028	5.06769e-05
		1029	-0.000318345
		1030	-0.000662283
		1031	-0.000906648
		1032	-0.00103053
		1033	-0.00104559
		1034	-0.000969108
		1035	-0.000810736
		1036	-0.000576918
		1037	-0.000279386
		1038	2.95321e-05
		1039	0.000333456
		1040	0.000644513
		1041	0.000941252
		1042	0.00118871
		1043	0.0014138
		1044	0.00164038
		1045	0.0018609
		1046	0.00205641
		1047	0.00221203
		1048	0.0023382
		1049	0.00243483
		1050	0.00244794
		1051	0.00234695
		1052	0.00215662
		1053	0.00198886
		1054	0.00189663
		1055	0.00185265
		1056	0.00183114
		1057	0.00183241
		1058	0.00183922
		1059	0.00183055
		1060	0.00178716
		1061	0.00173512
		1062	0.00173682
		1063	0.00179706
		1064	0.0018568
		1065	0.00194351
		1066	0.00212284
		1067	0.00238521
		1068	0.00288509
		1069	0.00383705
		1070	0.00472842
		1071	0.00552559
		1072	0.00620391
		1073	0.00671049
		1074	0.00697762
		1075	0.0069311
		1076	0.00647684
		1077	0.00557739
		1078	0.00433914
		1079	0.00297921
		1080	0.000975457
		1081	-0.00109191
		1082	-0.00280587
		1083	-0.00408741
		1084	-0.0049215
		1085	-0.00530981
		1086	-0.00525692
		1087	-0.00478359
		1088	-0.00387975
		1089	-0.00248602
		1090	-0.000562559
		1091	0.00189891
		1092	0.0048431
		1093	0.00813453
		1094	0.0115578
		1095	0.0148689
		1096	0.0178738
		1097	0.0204626
		1098	0.0225635
		1099	0.0242585
		1100	0.0256704
		1101	0.0266887
		1102	0.0273546
		1103	0.027705
		1104	0.0277909
		1105	0.0277051
		1106	0.0275448
		1107	0.0273639
		1108	0.0271421
		1109	0.0268498
		1110	0.0264977
		1111	0.0260819
		1112	0.0255821
		1113	0.0250379
		1114	0.0244992
		1115	0.023986
		1116	0.0234856
		1117	0.022951
		1118	0.0223323
		1119	0.0215875
		1120	0.0206989
		1121	0.0197007
		1122	0.0186618
		1123	0.0176272
		1124	0.016571
		1125	0.0154513
		1126	0.0142465
		1127	0.0129531
		1128	0.0115769
		1129	0.010152
		1130	0.00869907
		1131	0.00726239
		1132	0.00592602
		1133	0.00478519
		1134	0.00389852
		1135	0.00324978
		1136	0.00272477
		1137	0.00213575
		1138	0.00141448
		1139	0.000672306
		1140	6.82121e-13
		1141	-0.000254983
		1142	-0.000331149
		1143	-0.000208366
		1144	3.60404e-05
		1145	0.000266959
		1146	0.00037709
		1147	0.000329493
		1148	0.000119074
		1149	-0.000211582
		1150	-0.000607465
		1151	-0.00100011
		1152	-0.00126629
		1153	-0.00137244
		1154	-0.00139056
		1155	-0.00137589
		1156	-0.00136651
		1157	-0.0014197
		1158	-0.00159832
		1159	-0.001924
		1160	-0.0023137
		1161	-0.00267694
		1162	-0.00297421
		1163	-0.00318311
		1164	-0.00331815
		1165	-0.00337394
		1166	-0.00334354
		1167	-0.00325679
		1168	-0.00315316
		1169	-0.00305239
		1170	-0.00294125
		1171	-0.00279666
		1172	-0.0026279
		1173	-0.00244765
		1174	-0.00225726
		1175	-0.00206392
		1176	-0.00185333
		1177	-0.00161021
		1178	-0.00182989
		1179	-0.00204057
		1180	-0.00225549
		1181	-0.00248029
		1182	-0.00270653
		1183	-0.00289439
		1184	-0.00301056
		1185	-0.00309124
		1186	-0.0032009
		1187	-0.00336168
		1188	-0.00352531
		1189	-0.00358858
		1190	-0.00347333
		1191	-0.00319068
		1192	-0.00281023
		1193	-0.00243728
		1194	-0.00221222
		1195	-0.00219531
		1196	-0.00236189
		1197	-0.00265533
		1198	-0.00300326
		1199	-0.00332307
		1200	-0.00351931
		1201	-0.0035011
		1202	-0.00322702
		1203	-0.00275756
		1204	-0.00225864
		1205	-0.00191737
		1206	-0.00183775
		1207	-0.00194389
		1208	-0.00203294
		1209	-0.00193473
		1210	-0.00165512
		1211	-0.00126041
		1212	-0.000683211
		1213	-0.000184769
		1214	0.000214276
		1215	0.000480528
		1216	0.000565248
		1217	0.000466985
		1218	0.000234427
		1219	-3.55901e-05
		1220	-0.000236241
		1221	-0.000315964
		1222	-0.000351725
		1223	-0.000469035
		1224	-0.000733273
		1225	-0.00107128
		1226	-0.00132326
		1227	-0.00140046
		1228	-0.00135296
		1229	-0.00131313
		1230	-0.00137083
		1231	-0.00151314
		1232	-0.00168806
		1233	-0.00181629
		1234	-0.00183809
		1235	-0.00173867
		1236	-0.0015384
		1237	-0.00127606
		1238	-0.000994676
		1239	-0.000694635
		1240	-0.000417448
		1241	-0.000253484
		1242	-0.000227084
		1243	-0.000295886
		1244	-0.000376462
		1245	-0.000349616
		1246	-0.000179641
		1247	1.96814e-05
		1248	0.000136184
		1249	0.000142936
		1250	6.50362e-05
		1251	-7.06629e-05
		1252	-0.000226394
		1253	-0.000350051
		1254	-0.000438245
		1255	-0.000484229
		1256	-0.0004648
		1257	-0.00037809
		1258	-0.000238131
		1259	-4.86076e-05
		1260	0.000150151
		1261	0.000313
		1262	0.000486038
		1263	0.000698896
		1264	0.000919242
		1265	0.00111591
		1266	0.00130183
		1267	0.00149857
		1268	0.00169014
		1269	0.00181566
		1270	0.00179711
		1271	0.00162844
		1272	0.00136244
		1273	0.00135304
		1274	0.00201079
		1275	0.00240425
		1276	0.00239347
		1277	0.00190022
		1278	0.000968611
		1279	-0.000250125
		1280	-0.00155147
		1281	-0.00269417
		1282	-0.00347843
		1283	-0.00382127
		1284	-0.00368363
		1285	-0.00302441
		1286	-0.00189658
		1287	-0.000424897
		1288	0.00133729
		1289	0.00157533
		1290	0.00182244
		1291	0.00261354
		1292	0.00399195
		1293	0.00585835
		1294	0.00803921
		1295	0.0103263
		1296	0.0124765
		1297	0.0142765
		1298	0.015594
		1299	0.0164034
		1300	0.0169646
		1301	0.0179934
		1302	0.0188216
		1303	0.0194894
		1304	0.0199573
		1305	0.0202047
		1306	0.0202522
		1307	0.0201521
		1308	0.0199653
		1309	0.0197263
		1310	0.0194456
		1311	0.0191378
		1312	0.0187955
		1313	0.0184016
		1314	0.0179591
		1315	0.0174563
		1316	0.0168463
		1317	0.0161091
		1318	0.0153298
		1319	0.0146039
		1320	0.0139426
		1321	0.0132838
		1322	0.0125541
		1323	0.0117236
		1324	0.01082
		1325	0.00991992
		1326	0.00904304
		1327	0.00814307
		1328	0.00723004
		1329	0.00635055
		1330	0.00555031
		1331	0.0048524
		1332	0.0042449
		1333	0.0036421
		1334	0.00299558
		1335	0.00233032
		1336	0.00171183
		1337	0.00119135
		1338	0.000786479
		1339	0.000435724
		1340	-2.95586e-12
		1341	-0.000195281
		1342	-0.00047672
		1343	-0.000754422
		1344	-0.000971514
		1345	-0.0011217
		1346	-0.00121675
		1347	-0.00129278
		1348	-0.00135218
		1349	-0.00140966
		1350	-0.00148629
		1351	-0.00154443
		1352	-0.00155077
		1353	-0.00154612
		1354	-0.00154623
		1355	-0.00150435
		1356	-0.00138084
		1357	-0.00118581
		1358	-0.000964854
		1359	-0.000769259
		1360	-0.000624937
		1361	-0.000506055
		1362	-0.000486538
		1363	-0.000688409
		1364	-0.000805589
		1365	-0.000842485
		1366	-0.000887509
		1367	-0.00103838
		1368	-0.00130138
		1369	-0.00162199
		1370	-0.0019169
		1371	-0.0021146
		1372	-0.00215652
		1373	-0.00201739
		1374	-0.00170401
		1375	-0.00126288
		1376	-0.000816942
		1377	-0.000501347
		1378	-0.000385225
		1379	-0.000440092
		1380	-0.000588253
		1381	-0.00069564
		1382	-0.000666785
		1383	-0.000501963
		1384	-0.0002567
		1385	-3.32805e-05
		1386	9.15387e-05
		1387	7.63398e-05
		1388	-6.71907e-05
		1389	-0.00013759
		1390	-0.000254069
		1391	-0.00037905
		1392	-0.000497626
		1393	-0.000585846
		1394	-0.000634315
		1395	-0.000690847
		1396	-0.000823713
		1397	-0.00104061
		1398	-0.00126801
		1399	-0.00140405
		1400	-0.00137711
		1401	-0.00121754
		1402	-0.000967033
		1403	-0.00068119
		1404	-0.000441936
		1405	-0.000276013
		1406	-0.000122547
		1407	7.87602e-05
		1408	0.000344309
		1409	0.00067601
		1410	0.00107354
		1411	0.00151782
		1412	0.00198515
		1413	0.00245363
		1414	0.0028513
		1415	0.00313022
		1416	0.00333169
		1417	0.00346959
		1418	0.00352657
		1419	0.00355266
		1420	0.00356209
		1421	0.00349721
		1422	0.00332483
		1423	0.00305149
		1424	0.00266683
		1425	0.0022033
		1426	0.00173559
		1427	0.00130332
		1428	0.000891158
		1429	0.000518015
		1430	0.000247232
		1431	9.2612e-05
		1432	9.82987e-06
		1433	-5.99172e-05
		1434	-0.000167987
		1435	-0.000304564
		1436	-0.00038587
		1437	-0.000349042
		1438	-0.000200027
		1439	5.2973e-05
		1440	0.000403642
		1441	0.000794456
		1442	0.00116038
		1443	0.0014751
		1444	0.00169366
		1445	0.00172208
		1446	0.00155728
		1447	0.00135116
		1448	0.00124609
		1449	0.00125796
		1450	0.0013648
		1451	0.00149465
		1452	0.00159247
		1453	0.00167351
		1454	0.00172526
		1455	0.00167618
		1456	0.00149953
		1457	0.00124506
		1458	0.000964317
		1459	0.000726319
		1460	0.000566621
		1461	0.000448937
		1462	0.000275762
		1463	2.07257e-05
		1464	-0.00024227
		1465	-0.00045212
		1466	-0.000559004
		1467	-0.000546867
		1468	-0.000492688
		1469	-0.00044369
		1470	-0.000362474
		1471	-0.000234478
		1472	-0.000111823
		1473	-7.76698e-05
		1474	-0.000274057
		1475	-0.000857449
		1476	-0.00197
		1477	-0.00364262
		1478	-0.00450885
		1479	-0.0020618
		1480	0.000306126
		1481	0.00283056
		1482	0.00346445
		1483	0.00114764
		1484	-0.000683601
		1485	-0.00214447
		1486	-0.00334527
		1487	-0.00429516
		1488	-0.00490345
		1489	-0.00505268
		1490	-0.00462854
		1491	-0.0035269
		1492	-0.00173935
		1493	0.000645002
		1494	0.00339974
		1495	0.00618433
		1496	0.00868201
		1497	0.0106659
		1498	0.0120291
		1499	0.0128387
		1500	0.0132889
		1501	0.0135759
		1502	0.0138009
		1503	0.0139352
		1504	0.0138832
		1505	0.0137036
		1506	0.0138358
		1507	0.0137706
		1508	0.0135946
		1509	0.0133822
		1510	0.0132104
		1511	0.0130997
		1512	0.013002
		1513	0.0128626
		1514	0.0126542
		1515	0.0124051
		1516	0.012143
		1517	0.0118461
		1518	0.0114964
		1519	0.0111465
		1520	0.0108707
		1521	0.0107059
		1522	0.0106226
		1523	0.0105368
		1524	0.0103742
		1525	0.0101445
		1526	0.00992548
		1527	0.00979169
		1528	0.00980113
		1529	0.00993787
		1530	0.0100758
		1531	0.0100725
		1532	0.00989072
		1533	0.00956973
		1534	0.00915268
		1535	0.00871663
		1536	0.00830569
		1537	0.00790307
		1538	0.0074978
		1539	0.00709329
		1540	0.00663274
		1541	0.00606031
		1542	0.00538935
		1543	0.0046469
		1544	0.00387238
		1545	0.00309521
		1546	0.00233937
		1547	0.00160063
		1548	0.000858269
		1549	0.00010191
		1550	-0.000684548
		1551	-0.00146749
		1552	-0.00218524
		1553	-0.00278158
		1554	-0.00325784
		1555	-0.00361647
		1556	-0.00388545
		1557	-0.00410286
		1558	-0.00427656
		1559	-0.00441746
		1560	-0.00452746
		1561	-0.00457636
		1562	-0.00449176
		1563	-0.00425324
		1564	-0.00391652
		1565	-0.00355802
		1566	-0.00324512
		1567	-0.00302951
		1568	-0.00289595
		1569	-0.00279156
		1570	-0.00267736
		1571	-0.00250512
		1572	-0.00225929
		1573	-0.00198766
		1574	-0.00173406
		1575	-0.00149798
		1576	-0.00127288
		1577	-0.00110791
		1578	-0.00102402
		1579	-0.00098451
		1580	-0.0009336
		1581	-0.000844874
		1582	-0.000701431
		1583	-0.000531813
		1584	-0.000379111
		1585	-0.000263589
		1586	-0.000190849
		1587	-0.000163253
		1588	-0.000177998
		1589	-0.000194313
		1590	-0.000187471
		1591	-0.000169496
		1592	-0.000139326
		1593	-9.31349e-05
		1594	-2.88741e-05
		1595	5.82827e-06
		1596	-2.17765e-05
		1597	-9.87926e-05
		1598	-0.000159611
		1599	-0.000159385
		1600	-9.69325e-05
		1601	1.85618e-05
		1602	0.000200361
		1603	0.000492062
		1604	0.000880499
		1605	0.00127807
		1606	0.0015694
		1607	0.00167577
		1608	0.00163698
		1609	0.00155932
		1610	0.00156261
		1611	0.00167624
		1612	0.00185256
		1613	0.00200812
		1614	0.00206843
		1615	0.00200674
		1616	0.00183822
		1617	0.00158757
		1618	0.00126514
		1619	0.000891262
		1620	0.000536707
		1621	0.00029901
		1622	0.000234367
		1623	0.000281142
		1624	0.00033545
		1625	0.000321917
		1626	0.000232744
		1627	8.86407e-05
		1628	-6.32678e-05
		1629	-9.92894e-05
		1630	4.30357e-05
		1631	0.000219913
		1632	0.000355436
		1633	0.000425183
		1634	0.0004419
		1635	0.000433492
		1636	0.000480678
		1637	0.00061237
		1638	0.000782194
		1639	0.000929566
		1640	0.0010253
		1641	0.00107508
		1642	0.00109881
		1643	0.00108336
		1644	0.00100726
		1645	0.00087767
		1646	0.000720111
		1647	0.000580148
		1648	0.000478753
		1649	0.000397939
		1650	0.000326654
		1651	0.000220025
		1652	5.02876e-05
		1653	-0.000153903
		1654	-0.000384813
		1655	-0.000634479
		1656	-0.00086242
		1657	-0.00104519
		1658	-0.00118821
		1659	-0.00130919
		1660	-0.00142432
		1661	-0.00152776
		1662	-0.0016108
		1663	-0.00167243
		1664	-0.00171511
		1665	-0.00173241
		1666	-0.00170867
		1667	-0.00162493
		1668	-0.00147527
		1669	-0.0012461
		1670	-0.000956593
		1671	-0.000654126
		1672	0.000830341
		1673	0.00242491
		1674	0.00380909
		1675	0.00486504
		1676	0.0054706
		1677	0.00556719
		1678	0.00520136
		1679	0.0045243
		1680	0.00376043
		1681	0.00311618
		1682	0.00274309
		1683	0.00213965
		1684	1.37407e-05
		1685	-0.00178621
		1686	-0.00330757
		1687	-0.00459831
		1688	-0.0056323
		1689	-0.00629526
		1690	-0.0064593
		1691	-0.00602142
		1692	-0.00494303
		1693	-0.0033218
		1694	-0.00133854
		1695	0.000757837
		1696	0.0026972
		1697	0.00427828
		1698	0.00545024
		1699	0.00628021
		1700	0.00683733
		1701	0.00716034
		1702	0.00726528
		1703	0.0079521
		1704	0.00853463
		1705	0.00895044
		1706	0.0092451
		1707	0.00944168
		1708	0.00957386
		1709	0.00965934
		1710	0.00969908
		1711	0.00969412
		1712	0.00962545
		1713	0.00943836
		1714	0.00908197
		1715	0.00855281
		1716	0.00793175
		1717	0.00734208
		1718	0.00685958
		1719	0.00647704
		1720	0.00612567
		1721	0.00576244
		1722	0.00540754
		1723	0.00509192
		1724	0.00477167
		1725	0.00433392
		1726	0.00373733
		1727	0.00308593
		1728	0.00253681
		1729	0.00218645
		1730	0.00204267
		1731	0.00202231
		1732	0.00202029
		1733	0.00197399
		1734	0.00185144
		1735	0.00164659
		1736	0.00138026
		1737	0.00104297
		1738	0.000646976
		1739	0.000271465
		1740	1.27898e-12
		1741	0.000122038
		1742	0.000310434
		1743	0.000449721
		1744	0.000466749
		1745	0.000372366
		1746	0.000236611
		1747	0.000110266
		1748	-2.8096e-05
		1749	-0.000187054
		1750	-0.000325118
		1751	-0.000411032
		1752	-0.000417375
		1753	-0.000387884
		1754	-0.000397538
		1755	-0.000450927
		1756	-0.00053945
		1757	-0.000684224
		1758	-0.000880823
		1759	-0.00108448
		1760	-0.00125384
		1761	-0.00136536
		1762	-0.00138191
		1763	-0.0012658
		1764	-0.00104337
		1765	-0.000771296
		1766	-0.000531774
		1767	-0.000387589
		1768	-0.000392843
		1769	-0.00089065
		1770	-0.00132468
		1771	-0.00164264
		1772	-0.00178336
		1773	-0.0017355
		1774	-0.00152586
		1775	-0.00120137
		1776	-0.000831103
		1777	-0.00050886
		1778	-0.000291511
		1779	-0.000185778
		1780	-0.000195139
		1781	-0.000271985
		1782	-0.000348448
		1783	-0.000356281
		1784	-0.000245798
		1785	-2.74224e-05
		1786	0.000242214
		1787	0.000445691
		1788	0.00049193
		1789	0.000359166
		1790	7.30702e-05
		1791	-0.000291464
		1792	-0.000628467
		1793	-0.000868447
		1794	-0.0010326
		1795	-0.00112849
		1796	-0.000786822
		1797	-0.00052319
		1798	-0.000399264
		1799	-0.00042392
		1800	-0.000559119
		1801	-0.000767832
		1802	-0.000986717
		1803	-0.00114932
		1804	-0.00122443
		1805	-0.00121591
		1806	-0.00117133
		1807	-0.00115855
		1808	-0.00121559
		1809	-0.00128784
		1810	-0.00133248
		1811	-0.00133133
		1812	-0.00123129
		1813	-0.000991288
		1814	-0.000658629
		1815	-0.000312528
		1816	4.19867e-05
		1817	0.000451363
		1818	0.000942666
		1819	0.0014722
		1820	0.00193016
		1821	0.00227168
		1822	0.00254383
		1823	0.00236819
		1824	0.00223383
		1825	0.00221165
		1826	0.00230927
		1827	0.00245144
		1828	0.00252757
		1829	0.00249376
		1830	0.0023732
		1831	0.00218677
		1832	0.00193897
		1833	0.00161012
		1834	0.00122482
		1835	0.000882194
		1836	0.000624775
		1837	0.000409293
		1838	0.000411435
		1839	0.000568745
		1840	0.00059105
		1841	0.000468456
		1842	0.00026084
		1843	5.62571e-05
		1844	-8.85951e-05
		1845	-0.000141351
		1846	-7.35051e-05
		1847	0.000113878
		1848	0.000396205
		1849	0.000721743
		1850	0.00101635
		1851	0.00124916
		1852	0.00141548
		1853	0.00149723
		1854	0.0015069
		1855	0.00147491
		1856	0.00143093
		1857	0.00138469
		1858	0.00133683
		1859	0.00128806
		1860	0.00123274
		1861	0.00112848
		1862	0.000931215
		1863	0.000649126
		1864	0.000322786
		1865	-1.07325e-05
		1866	-0.000339113
		1867	-0.000626369
		1868	-0.000843938
		1869	-0.000969317
		1870	-0.000985718
		1871	-0.000932172
		1872	-0.000912154
		1873	0.000174954
		1874	0.00149942
		1875	0.00234384
		1876	0.00268148
		1877	0.00258567
		1878	0.00220886
		1879	0.00172054
		1880	0.00125554
		1881	0.000939339
		1882	0.000864926
		1883	0.00112745
		1884	0.00152008
		1885	-0.00056175
		1886	-0.00232076
		1887	-0.00374303
		1888	-0.00477426
		1889	-0.00534198
		1890	-0.00540745
		1891	-0.00498366
		1892	-0.00413539
		1893	-0.003008
		1894	-0.00175286
		1895	-0.000457961
		1896	0.000761284
		1897	0.00177989
		1898	0.0024982
		1899	0.00287995
		1900	0.00291545
		1901	0.00260439
		1902	0.00200244
		1903	0.00118635
		1904	0.0011342
		1905	0.0014728
		1906	0.00196584
		1907	0.00261183
		1908	0.00337949
		1909	0.00418769
		1910	0.00491353
		1911	0.00550435
		1912	0.00596887
		1913	0.00636788
		1914	0.00676939
		1915	0.00724306
		1916	0.00780862
		1917	0.00842161
		1918	0.00899651
		1919	0.00939135
		1920	0.00951122
		1921	0.00939642
		1922	0.00914594
		1923	0.00882399
		1924	0.00844222
		1925	0.00799194
		1926	0.00746701
		1927	0.00689944
		1928	0.00631667
		1929	0.00568801
		1930	0.00495949
		1931	0.00411353
		1932	0.00320395
		1933	0.00235195
		1934	0.00167056
		1935	0.00120019
		1936	0.000895778
		1937	0.000673529
		1938	0.000467922
		1939	0.000241719
		1940	2.33058e-12
		1941	-0.000159991
		1942	-0.000291212
		1943	-0.000394264
		1944	-0.000410451
		1945	-0.000277993
		1946	-9.31658e-06
		1947	0.000307458
		1948	0.000569253
		1949	0.000691119
		1950	0.000614455
		1951	0.000322192
		1952	-0.000150536
		1953	-0.000672129
		1954	-0.00104857
		1955	-0.00118501
		1956	-0.00111884
		1957	-0.000951309
		1958	-0.000805229
		1959	-0.000775041
		1960	-0.000884668
		1961	-0.0010775
		1962	-0.00127341
		1963	-0.00142342
		1964	-0.00148089
		1965	-0.00141313
		1966	-0.00124322
		1967	-0.00101441
		1968	-0.000823114
		1969	-0.000735667
		1970	-0.000722876
		1971	-0.000736205
		1972	-0.00075796
		1973	-0.000787846
		1974	-0.000823793
		1975	-0.000860883
		1976	-0.000888831
		1977	-0.000902343
		1978	-0.000911499
		1979	-0.000933897
		1980	-0.000955316
		1981	-0.000921943
		1982	-0.00080141
		1983	-0.000571725
		1984	-0.000259877
		1985	4.58844e-06
		1986	0.000203489
		1987	0.000406134
		1988	0.000583673
		1989	0.0007006
		1990	0.000733167
		1991	0.000697905
		1992	0.000628541
		1993	0.000557183
		1994	0.000496666
		1995	0.000422276
		1996	0.000278029
[truncated: 2,064 more rows]

## Sheet: figure3b-citrate
Source Data Fig3b		Citrate-bound MCP2201-LBD
		1 mM protein to citrate buffer.nitc		1 mM protein to citrate buffer.nitc					Models
		Time (s)	Corrected Heat Rate (µJ/s)	Injection	Enthalpy (kJ/mol)	Injection	Fit (kJ/mol)		Model	Variable	Value	CI
		0	-0.00742763	1	0.362891	1	3.42899		Dimer Dissociation	Kd (M)	0.01	±6.80E-3
		1	-0.00743228	2	0.829388	1.1	3.41683			ΔH (kJ/mol)	54.12	±26.07
		2	-0.00746387	3	1.02476	1.2	3.40471			Ka (Mˉ¹)	100
		3	-0.00744875	4	1.45007	1.3	3.39264			ΔG (kJ/mol)	11.42
		4	-0.00728701	5	1.94488	1.4	3.38062			ΔS (J/mol·K)	143.2
		5	-0.00693383	6	2.48345	1.5	3.36865			Confidence	Level:	0.95
		6	-0.00649885	7	2.81251	1.6	3.35672
		7	-0.00613999	8	2.94943	1.7	3.34485
		8	-0.00592671	9	3.05416	1.8	3.33302
		9	-0.00582862	10	3.12864	1.9	3.32124
		10	-0.0057556	11	3.10082	2	3.30951
		11	-0.00563719	12	3.09305	2.1	3.29783
		12	-0.00542604	13	2.87792	2.2	3.28619
		13	-0.00507696	14	2.93886	2.3	3.2746
		14	-0.00459432	15	2.72045	2.4	3.26305
		15	-0.00401356	16	2.63938	2.5	3.25156
		16	-0.00338917	17	2.56655	2.6	3.24011
		17	-0.00278121	18	2.39552	2.7	3.2287
		18	-0.00228432	19	2.29499	2.8	3.21734
		19	-0.00200384	20	2.14595	2.9	3.20603
		20	-0.00192642			3	3.19476
		21	-0.00193431			3.1	3.18353
		22	-0.00192046			3.2	3.17235
		23	-0.00184108			3.3	3.16122
		24	-0.00171029			3.4	3.15013
		25	-0.00155225			3.5	3.13908
		26	-0.00134658			3.6	3.12808
		27	-0.00113032			3.7	3.11712
		28	-0.000979721			3.8	3.10621
		29	-0.000928203			3.9	3.09534
		30	-0.000975458			4	3.08451
		31	-0.00107262			4.1	3.07373
		32	-0.00114874			4.2	3.06299
		33	-0.00117879			4.3	3.05229
		34	-0.00118482			4.4	3.04163
		35	-0.00121908			4.5	3.03102
		36	-0.0012929			4.6	3.02044
		37	-0.00133807			4.7	3.00991
		38	-0.00129369			4.8	2.99942
		39	-0.00119082			4.9	2.98898
		40	-0.00113697			5	2.97857
		41	-0.00125074			5.1	2.9682
		42	-0.00152607			5.2	2.95788
		43	-0.00183323			5.3	2.9476
		44	-0.00205694			5.4	2.93735
		45	-0.00216719			5.5	2.92715
		46	-0.00220111			5.6	2.91699
		47	-0.00220906			5.7	2.90686
		48	-0.00220932			5.8	2.89678
		49	-0.00220654			5.9	2.88674
		50	-0.00221875			6	2.87673
		51	-0.00224336			6.1	2.86677
		52	-0.00228375			6.2	2.85684
		53	-0.00232374			6.3	2.84695
		54	-0.00227289			6.4	2.83711
		55	-0.00204772			6.5	2.8273
		56	-0.00164845			6.6	2.81752
		57	-0.00114902			6.7	2.80779
		58	-0.000675767			6.8	2.79809
		59	-0.000319248			6.9	2.78844
		60	-0.000110169			7	2.77882
		61	-3.24659e-05			7.1	2.76923
		62	3.73553e-05			7.2	2.75969
		63	-1.0681e-06			7.3	2.75018
		64	-1.17831e-05			7.4	2.74071
		65	7.37768e-05			7.5	2.73127
		66	0.000252809			7.6	2.72188
		67	0.000462169			7.7	2.71251
		68	0.00061772			7.8	2.70319
		69	0.00064282			7.9	2.6939
		70	0.000531805			8	2.68464
		71	0.000322864			8.1	2.67543
		72	1.77148e-05			8.2	2.66625
		73	-0.000212472			8.3	2.6571
		74	-5.45863e-05			8.4	2.64799
		75	-8.49611e-05			8.5	2.63891
		76	-0.000216223			8.6	2.62987
		77	-0.000327056			8.7	2.62086
		78	-0.000390198			8.8	2.61189
		79	-8.85007e-05			8.9	2.60296
		80	0.000722906			9	2.59405
		81	0.00079824			9.1	2.58518
		82	-0.000136826			9.2	2.57635
		83	-0.00104395			9.3	2.56755
		84	-0.000616496			9.4	2.55878
		85	-0.00125935			9.5	2.55005
		86	0.000271183			9.6	2.54135
		87	-0.000913647			9.7	2.53268
		88	-0.000754834			9.8	2.52405
		89	-0.00225781			9.9	2.51545
		90	0.000633048			10	2.50688
		91	0.00131512			10.1	2.49835
		92	-0.00306128			10.2	2.48984
		93	-0.00756668			10.3	2.48137
		94	-0.00852853			10.4	2.47294
		95	-0.00827682			10.5	2.46453
		96	0.000359006			10.6	2.45616
		97	0.00602516			10.7	2.44782
		98	-0.00235525			10.8	2.43951
		99	-0.00656094			10.9	2.43123
		100	-0.00339539			11	2.42298
		101	-0.00148479			11.1	2.41477
		102	0.00246209			11.2	2.40658
		103	0.00147299			11.3	2.39843
		104	0.00295986			11.4	2.39031
		105	-0.000520967			11.5	2.38221
		106	-0.000697495			11.6	2.37415
		107	0.00229498			11.7	2.36612
		108	0.00145964			11.8	2.35812
		109	0.00255604			11.9	2.35015
		110	0.0019732			12	2.34221
		111	5.54289e-05			12.1	2.3343
		112	-6.35304e-05			12.2	2.32642
		113	0.0013541			12.3	2.31857
		114	0.00179109			12.4	2.31075
		115	0.0024818			12.5	2.30296
		116	0.0011806			12.6	2.2952
		117	-0.00130156			12.7	2.28747
		118	-0.00152357			12.8	2.27976
		119	-0.00147631			12.9	2.27209
		120	-0.000660921			13	2.26444
		121	0.000101307			13.1	2.25682
		122	0.00109006			13.2	2.24923
		123	0.00226397			13.3	2.24167
		124	0.00296168			13.4	2.23414
		125	0.00220929			13.5	2.22664
		126	0.00151288			13.6	2.21916
		127	0.00285384			13.7	2.21171
		128	0.00364962			13.8	2.20429
		129	0.00352774			13.9	2.1969
		130	0.00272758			14	2.18954
		131	0.00137363			14.1	2.1822
		132	0.000652217			14.2	2.17489
		133	0.000618524			14.3	2.16761
		134	0.000193918			14.4	2.16035
		135	-0.000610233			14.5	2.15312
		136	0.000645523			14.6	2.14592
		137	0.00166933			14.7	2.13874
		138	0.00238691			14.8	2.1316
		139	0.00289076			14.9	2.12447
		140	0.00729441			15	2.11738
		141	-0.000262449			15.1	2.11031
		142	-0.000805117			15.2	2.10327
		143	-0.00163524			15.3	2.09625
		144	-0.00162722			15.4	2.08926
		145	-0.00118237			15.5	2.0823
		146	-0.000874992			15.6	2.07536
		147	-0.000763092			15.7	2.06844
		148	-0.000863009			15.8	2.06155
		149	-0.000533522			15.9	2.05469
		150	-5.17043e-05			16	2.04785
		151	0.000294909			16.1	2.04104
		152	0.000513185			16.2	2.03426
		153	0.000579255			16.3	2.02749
		154	0.000476075			16.4	2.02076
		155	0.000511929			16.5	2.01405
		156	0.000682566			16.6	2.00736
		157	0.000687396			16.7	2.00069
		158	0.000575338			16.8	1.99406
		159	0.00035238			16.9	1.98744
		160	-5.68434e-14			17	1.98085
		161	0.000142051			17.1	1.97429
		162	0.000429508			17.2	1.96775
		163	0.000991269			17.3	1.96123
		164	0.00149902			17.4	1.95473
		165	0.00191116			17.5	1.94826
		166	0.00217878			17.6	1.94182
		167	0.00228277			17.7	1.9354
		168	0.00227832			17.8	1.929
		169	0.00221672			17.9	1.92262
		170	0.00203677			18	1.91627
		171	0.0016686			18.1	1.90994
		172	0.00133526			18.2	1.90363
		173	0.00102196			18.3	1.89735
		174	0.000691451			18.4	1.89109
		175	0.000278686			18.5	1.88485
		176	-0.000278234			18.6	1.87864
		177	-0.00101002			18.7	1.87245
		178	-0.00188475			18.8	1.86628
		179	-0.00240451			18.9	1.86013
		180	-0.00205209			19	1.854
		181	-0.00164291			19.1	1.8479
		182	-0.00122238			19.2	1.84182
		183	-0.000897525			19.3	1.83576
		184	-0.000771963			19.4	1.82973
		185	-0.000863604			19.5	1.82371
		186	-0.00110025			19.6	1.81772
		187	-0.00138545			19.7	1.81175
		188	-0.00140975			19.8	1.8058
		189	-0.00118279			19.9	1.79987
		190	-0.0008705			20	1.79396
		191	-0.000494267
		192	-9.88576e-05
		193	0.000258132
		194	0.00056159
		195	0.000830801
		196	0.00111495
		197	0.00145019
		198	0.00183196
		199	0.00205698
		200	0.00203246
		201	0.00193839
		202	0.00169074
		203	0.00125087
		204	0.000643116
		205	-6.86847e-05
		206	-0.000353906
		207	-0.000239712
		208	-0.000109847
		209	-4.68181e-05
		210	-0.000162461
		211	-0.000480681
		212	-0.000596914
		213	-0.00069589
		214	-0.000687163
		215	-0.000581538
		216	-0.000448734
		217	-0.000344213
		218	-0.000294367
		219	-0.000308381
		220	-0.000347601
		221	-0.00033337
		222	-0.00022095
		223	1.34902e-06
		224	0.000336037
		225	0.00072072
		226	0.00101976
		227	0.0011438
		228	0.00109287
		229	0.000915945
		230	0.000719754
		231	0.000599809
		232	0.000594873
		233	0.000719706
		234	0.000944736
		235	0.00117433
		236	0.00128343
		237	0.00121004
		238	0.000952677
		239	0.000548757
		240	0.00010518
		241	-0.000259085
		242	-0.000518178
		243	-0.000707996
		244	-0.000828525
		245	-0.000899544
		246	-0.000945174
		247	-0.000972944
		248	-0.000990271
		249	-0.00102581
		250	-0.00107952
		251	-0.00110318
		252	-0.00103909
		253	-0.000842814
		254	-0.000538413
		255	-0.000178149
		256	0.000228153
		257	0.000680405
		258	0.00115554
		259	0.0016013
		260	0.001956
		261	0.00218335
		262	0.00229228
		263	0.00232956
		264	0.00236351
		265	0.00241375
		266	0.00242262
		267	0.00227728
		268	0.00192973
		269	0.00143109
		270	0.00088675
		271	0.00034313
		272	-0.000196769
		273	-0.000701287
		274	-0.00108581
		275	-0.00115677
		276	-0.000634883
		277	0.000766967
		278	0.00331116
		279	0.00715468
		280	0.0123206
		281	0.0187001
		282	0.0260883
		283	0.034119
		284	0.0423207
		285	0.0502148
		286	0.0574349
		287	0.0637519
		288	0.0690146
		289	0.0730916
		290	0.0757965
		291	0.0768805
		292	0.0761023
		293	0.0732866
		294	0.0683937
		295	0.0615448
		296	0.0530521
		297	0.0433527
		298	0.0329781
		299	0.0224787
		300	0.0123632
		301	0.00303871
		302	-0.00524311
		303	-0.0123374
		304	-0.0181564
		305	-0.0226548
		306	-0.0257833
		307	-0.0275429
		308	-0.0280435
		309	-0.0274278
		310	-0.0258676
		311	-0.0236024
		312	-0.0208894
		313	-0.0179642
		314	-0.0149937
		315	-0.012081
		316	-0.00924763
		317	-0.00646754
		318	-0.00376775
		319	-0.00128037
		320	0.000871001
		321	0.00259424
		322	0.00385178
		323	0.00466771
		324	0.00509106
		325	0.00519577
		326	0.00506131
		327	0.00478222
		328	0.00448624
		329	0.00425116
		330	0.00402956
		331	0.00371076
		332	0.00323879
		333	0.00264469
		334	0.00203652
		335	0.00152448
		336	0.00115748
		337	0.000888763
		338	0.000642315
		339	0.000343236
		340	0
		341	0.000257286
		342	0.000556698
		343	0.000831565
		344	0.00102381
		345	0.00114487
		346	0.00120316
		347	0.00115747
		348	0.000982121
		349	0.000716264
		350	0.000411861
		351	0.000118176
		352	-0.000100158
		353	-0.000202616
		354	-0.000209481
		355	-0.000182534
		356	-0.000169884
		357	-0.000151108
		358	-0.000102868
		359	-5.28847e-05
		360	-2.27374e-13
		361	-0.000587169
		362	-0.00102694
		363	-0.00126942
		364	-0.00136655
		365	-0.00143999
		366	-0.00157525
		367	-0.00177897
		368	-0.00198337
		369	-0.00207918
		370	-0.00202186
		371	-0.0018624
		372	-0.00170013
		373	-0.00155231
		374	-0.00135683
		375	-0.00111547
		376	-0.000867334
		377	-0.000639246
		378	-0.00046099
		379	-0.000342081
		380	-0.000217426
		381	-2.29049e-05
		382	0.000220948
		383	0.000445907
		384	0.000588685
		385	0.0006285
		386	0.000603943
		387	0.000571724
		388	0.000562247
		389	0.000599566
		390	0.000716377
		391	0.00092027
		392	0.00115662
		393	0.00134904
		394	0.00150906
		395	0.00166385
		396	0.00183969
		397	0.00203024
		398	0.00218529
		399	0.0022517
		400	0.00221607
		401	0.00208127
		402	0.0018716
		403	0.00162423
		404	0.00133912
		405	0.00103376
		406	0.000714275
		407	0.00040012
		408	0.000125382
		409	-0.000128557
		410	-0.000411243
		411	-0.000788847
		412	-0.00124355
		413	-0.0016688
		414	-0.0019951
		415	-0.00222985
		416	-0.00237329
		417	-0.00242346
		418	-0.00243078
		419	-0.00245002
		420	-0.0024891
		421	-0.0025521
		422	-0.00263121
		423	-0.0026966
		424	-0.00271302
		425	-0.00267145
		426	-0.00258148
		427	-0.00249304
		428	-0.00249504
		429	-0.00258482
		430	-0.00267925
		431	-0.0027409
		432	-0.00275909
		433	-0.00269784
		434	-0.00252917
		435	-0.00229018
		436	-0.0020369
		437	-0.00181735
		438	-0.00165811
		439	-0.00158
		440	-0.00158805
		441	-0.00164263
		442	-0.00166551
		443	-0.00155162
		444	-0.0012559
		445	-0.000839183
		446	-0.000404919
		447	-5.7088e-05
		448	0.000137605
		449	0.000190088
		450	0.000151514
		451	9.82772e-05
		452	8.2136e-05
		453	8.82883e-05
		454	6.65852e-05
		455	2.33837e-05
		456	6.31481e-06
		457	5.67781e-05
		458	0.000128059
		459	0.00012699
		460	-8.52651e-14
		461	5.59151e-05
		462	7.42692e-05
		463	0.000107273
		464	0.000152813
		465	0.000192079
		466	0.00022197
		467	0.000246052
		468	0.000247903
		469	0.000220064
		470	0.000158249
		471	8.45055e-05
		472	2.06601e-05
		473	3.98672e-05
		474	0.000319255
		475	0.0010973
		476	0.00264178
		477	0.00519382
		478	0.00896949
		479	0.0141158
		480	0.0206465
		481	0.0284086
		482	0.0370985
		483	0.0463124
		484	0.0556662
		485	0.0648426
		486	0.0735085
		487	0.0813432
		488	0.0880637
		489	0.0933773
		490	0.0969962
		491	0.0986714
		492	0.0982082
		493	0.0954838
		494	0.0904955
		495	0.0833739
		496	0.0743815
		497	0.0639365
		498	0.0525561
		499	0.0407182
		500	0.028795
		501	0.0171198
		502	0.00605347
		503	-0.00404513
		504	-0.0129109
		505	-0.0204103
		506	-0.0265223
		507	-0.0313038
		508	-0.034829
		509	-0.0372404
		510	-0.0386917
		511	-0.0393052
		512	-0.0392181
		513	-0.0385487
		514	-0.0373986
		515	-0.035827
		516	-0.0338733
		517	-0.0316135
		518	-0.0291691
		519	-0.026665
		520	-0.0242092
		521	-0.0218654
		522	-0.0196582
		523	-0.0176044
		524	-0.0157003
		525	-0.0139613
		526	-0.0124212
		527	-0.0110631
		528	-0.00984183
		529	-0.00869801
		530	-0.00759553
		531	-0.00654032
		532	-0.00558121
		533	-0.00476623
		534	-0.00406854
		535	-0.00338713
		536	-0.00265753
		537	-0.00189949
		538	-0.00119151
		539	-0.000572567
		540	-8.52651e-14
		541	0.000287152
		542	0.000607253
		543	0.000955057
		544	0.00133078
		545	0.00168059
		546	0.00193788
		547	0.00208988
		548	0.00215377
		549	0.00211807
		550	0.00198378
		551	0.00178486
		552	0.00155276
		553	0.00130427
		554	0.00104603
		555	0.000762596
		556	0.000474711
		557	0.000217421
		558	4.14351e-05
		559	-3.22867e-05
		560	-1.67688e-12
		561	0.00015119
		562	0.000371183
		563	0.000603462
		564	0.000787241
		565	0.000862851
		566	0.000802473
		567	0.000656843
		568	0.000549173
		569	0.000574081
		570	0.00073363
		571	0.000916359
		572	0.000987792
		573	0.000841631
		574	0.000505649
		575	8.5902e-05
		576	-0.000312195
		577	-0.000617956
		578	-0.000804357
		579	-0.000886816
		580	-0.000893549
		581	-0.000825189
		582	-0.000697034
		583	-0.000560531
		584	-0.000486418
		585	-0.000502994
		586	-0.00056686
		587	-0.000570637
		588	-0.000383542
		589	-2.15295e-05
		590	0.00039845
		591	0.000778162
		592	0.00103266
		593	0.00110389
		594	0.00102615
		595	0.000892231
		596	0.000772586
		597	0.000699042
		598	0.000624316
		599	0.000493512
		600	0.000299659
		601	8.83413e-05
		602	-6.14161e-05
		603	-0.000130202
		604	-0.000131772
		605	-7.15968e-05
		606	-9.15708e-06
		607	3.04516e-06
		608	-2.34669e-05
		609	-5.01622e-05
		610	-2.38556e-05
		611	9.58134e-05
		612	0.000310052
		613	0.000589543
		614	0.00089282
		615	0.00116334
		616	0.00130488
		617	0.00121646
		618	0.000900206
		619	0.000457799
		620	2.61239e-07
		621	-0.000385911
		622	-0.000675965
		623	-0.000882543
		624	-0.00101471
		625	-0.00109679
		626	-0.00115642
		627	-0.00119585
		628	-0.00121069
		629	-0.00122339
		630	-0.00121774
		631	-0.00110352
		632	-0.000831873
		633	-0.000459744
		634	-0.000107111
		635	0.000141222
		636	0.00028274
		637	0.000394154
		638	0.000569385
		639	0.000846723
		640	0.00118453
		641	0.00148461
		642	0.00163872
		643	0.00162566
		644	0.001533
		645	0.00142867
		646	0.00131314
		647	0.0011697
		648	0.00097653
		649	0.000781633
		650	0.000619571
		651	0.000465257
		652	0.000268054
		653	-4.44768e-06
		654	-0.000354537
		655	-0.000772217
		656	-0.00120877
		657	-0.00158879
		658	-0.001891
		659	-0.00213246
		660	-0.00230958
		661	-0.00206516
		662	-0.00177465
		663	-0.00143535
		664	-0.00109856
		665	-0.000792826
		666	-0.000507541
		667	-0.000228617
		668	6.18566e-05
		669	0.00035293
		670	0.000621376
		671	0.000813169
		672	0.000893801
		673	0.000985353
		674	0.00133496
		675	0.00224336
		676	0.00406637
		677	0.00714708
		678	0.0117335
		679	0.0179461
		680	0.0257353
		681	0.0349368
		682	0.045306
		683	0.0564735
		684	0.0680236
		685	0.079636
		686	0.0910869
		687	0.102173
		688	0.112591
		689	0.12192
		690	0.129694
		691	0.135405
		692	0.138644
		693	0.139188
		694	0.137012
		695	0.132283
		696	0.125292
		697	0.116415
		698	0.106099
		699	0.0948152
		700	0.0829489
		701	0.0708062
		702	0.0586928
		703	0.0469652
		704	0.0359483
		705	0.0258352
		706	0.0167695
		707	0.00883711
		708	0.00204758
		709	-0.00361625
		710	-0.00821176
		711	-0.0118451
		712	-0.014638
		713	-0.0166901
		714	-0.0180644
		715	-0.0188283
		716	-0.0190622
		717	-0.0188503
		718	-0.0182816
		719	-0.0174552
		720	-0.0164675
		721	-0.0154136
		722	-0.0143595
		723	-0.0133406
		724	-0.0123736
		725	-0.0114072
		726	-0.0103528
		727	-0.00919334
		728	-0.0080097
		729	-0.00691702
		730	-0.00598993
		731	-0.00521601
		732	-0.00456586
		733	-0.0040648
		734	-0.00370967
		735	-0.00339291
		736	-0.00297174
		737	-0.002363
		738	-0.00157605
		739	-0.000727856
		740	0
		741	-0.000103958
		742	-0.000374847
		743	-0.000651199
		744	-0.00080576
		745	-0.000757684
		746	-0.000512819
		747	-0.000149548
		748	0.000263325
		749	0.000678767
		750	0.00103403
		751	0.00123176
		752	0.00122823
		753	0.00105833
		754	0.000828389
		755	0.000663028
		756	0.000599259
		757	0.000571788
		758	0.000493118
		759	0.000317548
		760	1.19371e-12
		761	-0.00023867
		762	-0.000506169
		763	-0.000704817
		764	-0.000767668
		765	-0.000676045
		766	-0.000446971
		767	-0.000195505
		768	-3.27859e-05
		769	-3.18114e-06
		770	-9.16283e-05
		771	-0.000221899
		772	-0.000299611
		773	-0.000278409
		774	-0.000171071
		775	2.09296e-05
		776	0.000271583
		777	0.000468753
		778	0.000503064
		779	0.000374616
		780	0.000149681
		781	-6.37501e-05
		782	-0.000140654
		783	-5.2726e-05
		784	0.000130698
		785	0.000313549
		786	0.000387689
		787	0.000292878
		788	5.97901e-05
		789	-0.000252173
		790	-0.00062991
		791	-0.00106639
		792	-0.00145552
		793	-0.0016848
		794	-0.00175028
		795	-0.0017088
		796	-0.00163547
		797	-0.00158356
		798	-0.00156027
		799	-0.00153148
		800	-0.00148215
		801	-0.00141524
		802	-0.00131738
		803	-0.00120407
		804	-0.00108118
		805	-0.000920985
		806	-0.000712829
		807	-0.000482115
		808	-0.000260003
		809	-8.1903e-05
		810	-1.04651e-05
		811	-7.64591e-05
		812	-0.000237762
		813	-0.000321353
		814	-0.000432095
		815	-0.000556126
		816	-0.000646072
		817	-0.000694292
		818	-0.000685515
		819	-0.000606766
		820	-0.000493236
		821	-0.000366044
		822	-0.000194801
		823	2.76608e-05
		824	0.000256086
		825	0.00045482
		826	0.000586515
		827	0.000598281
		828	0.000488407
		829	0.000328161
		830	0.000215002
		831	0.000195169
		832	0.000272567
		833	0.000406483
		834	0.000553911
		835	0.00069969
		836	0.000803331
		837	0.000811965
		838	0.000689318
		839	0.00045002
		840	0.000181888
		841	-3.01054e-06
		842	-5.48434e-05
		843	1.51072e-05
		844	0.000169751
		845	0.000339751
		846	0.000460629
		847	0.000507317
		848	0.000489437
		849	0.000414056
		850	0.000285974
		851	0.000121395
		852	-8.40587e-05
		853	-0.000313972
		854	-0.000529704
		855	-0.000715802
		856	-0.00086669
		857	-0.000951224
		858	-0.000947438
		859	-0.00088413
		860	-0.000815763
		861	-0.000533792
		862	-0.000253848
		863	-1.02774e-05
		864	0.00015897
		865	0.000269771
		866	0.000391843
		867	0.000579617
		868	0.000861576
		869	0.00123788
		870	0.00166274
		871	0.00205928
		872	0.00235576
		873	0.00259217
		874	0.00298709
		875	0.00389218
		876	0.0057208
		877	0.0088724
		878	0.0137003
		879	0.0204258
		880	0.0290456
		881	0.0393184
		882	0.0508835
		883	0.0633723
		884	0.0764503
		885	0.0898389
		886	0.103287
		887	0.116515
		888	0.129188
		889	0.140901
		890	0.151199
		891	0.159609
		892	0.165707
		893	0.16915
		894	0.169739
		895	0.167512
		896	0.162727
		897	0.155783
		898	0.147099
		899	0.137082
		900	0.126137
		901	0.114658
		902	0.103045
		903	0.0916087
		904	0.0805809
		905	0.0701381
		906	0.0603777
		907	0.0513359
		908	0.0430409
		909	0.0355707
		910	0.0289596
		911	0.0231856
		912	0.0182073
		913	0.0140097
		914	0.010532
		915	0.00763423
		916	0.00518413
		917	0.0030694
		918	0.00123963
		919	-0.00030353
		920	-0.00154682
		921	-0.00248705
		922	-0.00313138
		923	-0.00348691
		924	-0.00361991
		925	-0.00359887
		926	-0.00349681
		927	-0.00339794
		928	-0.00336601
		929	-0.00339359
		930	-0.0033903
		931	-0.00329788
		932	-0.00306792
		933	-0.00265492
		934	-0.00210494
		935	-0.00150987
		936	-0.00095612
		937	-0.000511831
		938	-0.000222266
		939	-6.50511e-05
		940	3.97904e-13
		941	-0.000227551
		942	-0.000423392
		943	-0.000512643
		944	-0.000471907
		945	-0.000386698
		946	-0.000335122
		947	-0.000367232
		948	-0.000502222
		949	-0.000686915
		950	-0.00082556
		951	-0.000833519
		952	-0.000680168
		953	-0.000423281
		954	-0.000185774
		955	-2.29787e-05
		956	9.6976e-05
		957	0.000184279
		958	0.000196914
		959	0.00011674
		960	3.69482e-13
		961	-0.000213072
		962	-0.000429123
		963	-0.000708145
		964	-0.00109782
		965	-0.00158503
		966	-0.00215367
		967	-0.00279643
		968	-0.00344597
		969	-0.00398647
		970	-0.00436016
		971	-0.00458095
		972	-0.00466067
		973	-0.00460579
		974	-0.00442526
		975	-0.00416119
		976	-0.00385807
		977	-0.00353059
		978	-0.00319022
		979	-0.00285663
		980	-0.00259145
		981	-0.00242504
		982	-0.00230888
		983	-0.00219575
		984	-0.00204916
		985	-0.00185316
		986	-0.00162751
		987	-0.00139438
		988	-0.00118769
		989	-0.00102903
		990	-0.000889089
		991	-0.000749213
		992	-0.000622407
		993	-0.00050048
		994	-0.000351691
		995	-0.000186335
		996	-1.84966e-05
		997	0.000139708
		998	0.000298637
		999	0.000450589
		1000	0.000577143
		1001	0.000685798
		1002	0.000740963
		1003	0.000704956
		1004	0.000577603
		1005	0.000369662
		1006	0.000126973
		1007	-6.26162e-05
		1008	-0.000134703
		1009	-0.000108776
		1010	4.56359e-05
		1011	0.000327358
		1012	0.000642631
		1013	0.000874531
		1014	0.000938999
		1015	0.000825261
		1016	0.00070306
		1017	0.000586687
		1018	0.000596018
		1019	0.000738122
		1020	0.000956724
		1021	0.00117449
		1022	0.00130974
		1023	0.0013089
		1024	0.00116475
		1025	0.000878777
		1026	0.000505819
		1027	0.000149103
		1028	-0.000145088
		1029	-0.000352476
		1030	-0.000452047
		1031	-0.000465754
		1032	-0.00047923
		1033	-0.000582659
		1034	-0.000804761
		1035	-0.00111002
		1036	-0.00144064
		1037	-0.00175624
		1038	-0.00202637
		1039	-0.00221396
		1040	-0.00229597
		1041	-0.00227522
		1042	-0.00216569
		1043	-0.00195582
		1044	-0.00165502
		1045	-0.0013157
		1046	-0.000988052
		1047	-0.000686973
		1048	-0.00036976
		1049	-7.90397e-06
		1050	0.000339203
		1051	0.000612539
		1052	0.000830555
		1053	0.001048
		1054	0.00130641
		1055	0.00159593
		1056	0.00186296
		1057	0.00204392
		1058	0.00210602
		1059	0.0020771
		1060	0.00201971
		1061	0.00220579
		1062	0.00245116
		1063	0.00271366
		1064	0.00291732
		1065	0.00306069
		1066	0.00315307
		1067	0.00318109
		1068	0.00314102
		1069	0.00306211
		1070	0.00299062
		1071	0.00295308
		1072	0.00297642
		1073	0.00314831
		1074	0.00363238
		1075	0.00469619
		1076	0.00673164
		1077	0.0101549
		1078	0.0153306
		1079	0.0225497
		1080	0.0318914
		1081	0.0432051
		1082	0.056159
		1083	0.0703493
		1084	0.0853508
		1085	0.100775
		1086	0.116326
		1087	0.131741
		1088	0.146706
		1089	0.160833
		1090	0.173631
		1091	0.184482
		1092	0.192803
		1093	0.198189
		1094	0.200455
		1095	0.199689
		1096	0.196196
		1097	0.190404
		1098	0.182745
		1099	0.173616
		1100	0.163351
		1101	0.152239
		1102	0.14059
		1103	0.128743
		1104	0.117018
		1105	0.105655
		1106	0.0948431
		1107	0.0847205
		1108	0.0753823
		1109	0.0668732
		1110	0.059151
		1111	0.0521473
		1112	0.045803
		1113	0.0400852
		1114	0.0349737
		1115	0.0304503
		1116	0.0264678
		1117	0.0229737
		1118	0.0199184
		1119	0.0172392
		1120	0.0149187
		1121	0.0129742
		1122	0.0113767
		1123	0.0100527
		1124	0.00893738
		1125	0.00796965
		1126	0.00708553
		1127	0.00623783
		1128	0.00537369
		1129	0.00447402
		1130	0.00359311
		1131	0.00282212
		1132	0.0022298
		1133	0.00181439
		1134	0.0015238
		1135	0.00130351
		1136	0.0010974
		1137	0.00086831
		1138	0.000594116
		1139	0.000280635
		1140	7.67386e-13
		1141	-0.000458131
		1142	-0.000772932
		1143	-0.000947819
		1144	-0.00103066
		1145	-0.00110145
		1146	-0.00119018
		1147	-0.00128796
		1148	-0.0013805
		1149	-0.0014372
		1150	-0.00147365
		1151	-0.00152899
		1152	-0.001594
		1153	-0.00159987
		1154	-0.00150564
		1155	-0.00131825
		1156	-0.00106991
		1157	-0.000795471
		1158	-0.000518831
		1159	-0.000253725
		1160	-2.58638e-12
		1161	0.000168704
		1162	0.000223408
		1163	0.000190455
		1164	0.000111146
		1165	9.35925e-06
		1166	-6.11365e-05
		1167	-3.72468e-05
		1168	8.31479e-05
		1169	0.000250538
		1170	0.000409714
		1171	0.000535228
		1172	0.00063656
		1173	0.000722294
		1174	0.000828486
		1175	0.000984711
		1176	0.00119621
		1177	0.00144683
		1178	0.00168078
		1179	0.00183754
		1180	0.00192061
		1181	0.00196765
		1182	0.00198904
		1183	0.00194595
		1184	0.00179015
		1185	0.00153062
		1186	0.00124702
		1187	0.00101924
		1188	0.00088122
		1189	0.000786712
		1190	0.000671706
		1191	0.000541736
		1192	0.000427168
		1193	0.000360229
		1194	0.00040206
		1195	0.000583332
		1196	0.000850174
		1197	0.00109608
		1198	0.00126772
		1199	0.00142047
		1200	0.00160878
		1201	0.00180514
		1202	0.0019541
		1203	0.0020179
		1204	0.00200145
		1205	0.00191468
		1206	0.00173514
		1207	0.00154791
		1208	0.0013053
		1209	0.00107087
		1210	0.000894765
		1211	0.000790531
		1212	0.000738593
		1213	0.000715661
		1214	0.000657245
		1215	0.00049376
		1216	0.000227268
		1217	-9.47374e-05
		1218	-0.000379914
		1219	-0.000557555
		1220	-0.000624677
		1221	-0.000617558
		1222	-0.000582427
		1223	-0.000561285
		1224	-0.000596735
		1225	-0.00070998
		1226	-0.000884861
		1227	-0.00103387
		1228	-0.00108127
		1229	-0.00102685
		1230	-0.000947867
		1231	-0.000935224
		1232	-0.000994733
		1233	-0.00108384
		1234	-0.00112693
		1235	-0.00106295
		1236	-0.000878486
		1237	-0.000608165
		1238	-0.000375299
		1239	-0.000310862
		1240	-0.000429701
		1241	-0.000648143
		1242	-0.000855401
		1243	-0.000984222
		1244	-0.00101153
		1245	-0.000914965
		1246	-0.000703297
		1247	-0.000459123
		1248	-0.000290979
		1249	-0.000257881
		1250	-0.000310738
		1251	-0.000331313
		1252	-0.000210323
		1253	0.000138504
		1254	0.000704177
		1255	0.00136237
		1256	0.00199211
		1257	0.00249139
		1258	0.00282382
		1259	0.00305916
		1260	0.00328113
		1261	0.00364078
		1262	0.00399583
		1263	0.00433773
		1264	0.00466697
		1265	0.00494866
		1266	0.00515688
		1267	0.0053003
		1268	0.00541133
		1269	0.00551487
		1270	0.00561342
		1271	0.00569303
		1272	0.00574936
		1273	0.00587779
		1274	0.00627918
		1275	0.00727891
		1276	0.0093151
		1277	0.0128484
		1278	0.0182908
		1279	0.025885
		1280	0.0356493
		1281	0.0473409
		1282	0.0605501
		1283	0.0748721
		1284	0.0900193
		1285	0.105795
		1286	0.121993
		1287	0.138335
		1288	0.154425
		1289	0.169744
		1290	0.18369
		1291	0.195702
		1292	0.205292
		1293	0.212057
		1294	0.215749
		1295	0.216354
		1296	0.214095
		1297	0.20934
		1298	0.202485
		1299	0.193916
		1300	0.183996
		1301	0.173082
		1302	0.161554
		1303	0.149781
		1304	0.138056
		1305	0.126609
		1306	0.115607
		1307	0.10516
		1308	0.0953205
		1309	0.0861261
		1310	0.0776228
		1311	0.0698474
		1312	0.0628252
		1313	0.0565457
		1314	0.0508962
		1315	0.0457287
		1316	0.0409569
		1317	0.0365788
		1318	0.0326049
		1319	0.0290236
		1320	0.0258181
		1321	0.0229505
		1322	0.020394
		1323	0.0181462
		1324	0.0161521
		1325	0.014322
		1326	0.0125942
		1327	0.0109149
		1328	0.0092477
		1329	0.00768587
		1330	0.00635386
		1331	0.00529595
		1332	0.00445209
		1333	0.0037212
		1334	0.00306872
		1335	0.00248365
		1336	0.00193306
		1337	0.00140169
		1338	0.000882015
		1339	0.000409242
		1340	-1.08002e-12
		1341	-0.000227576
		1342	-0.000439021
		1343	-0.000597607
		1344	-0.000733352
		1345	-0.000923311
		1346	-0.00122654
		1347	-0.00164233
		1348	-0.00210761
		1349	-0.00252361
		1350	-0.00276941
		1351	-0.00277526
		1352	-0.00257078
		1353	-0.00221652
		1354	-0.00180743
		1355	-0.00142906
		1356	-0.00109893
		1357	-0.000794804
		1358	-0.00052253
		1359	-0.000276713
		1360	-2.41585e-12
		1361	-5.96556e-05
		1362	-2.84016e-05
		1363	4.49879e-05
		1364	6.07232e-05
		1365	-7.98809e-05
		1366	-0.000370164
		1367	-0.00075976
		1368	-0.00123312
		1369	-0.00178418
		1370	-0.00237372
		1371	-0.00294677
		1372	-0.0034713
		1373	-0.00388369
		1374	-0.00412369
		1375	-0.00423225
		1376	-0.00428845
		1377	-0.0043311
		1378	-0.00437111
		1379	-0.00436416
		1380	-0.0042811
		1381	-0.00417818
		1382	-0.00415004
		1383	-0.00424415
		1384	-0.00437579
		1385	-0.00442371
		1386	-0.00435141
		1387	-0.00418196
		1388	-0.00395322
		1389	-0.00368606
		1390	-0.00337242
		1391	-0.00302137
		1392	-0.00266062
		1393	-0.00227064
		1394	-0.00186743
		1395	-0.00152306
		1396	-0.00126819
		1397	-0.00105203
		1398	-0.000774675
		1399	-0.000420904
		1400	-3.82587e-05
		1401	0.000352082
		1402	0.000740285
		1403	0.00109071
		1404	0.00134493
		1405	0.00146027
		1406	0.00144308
		1407	0.001315
		1408	0.00107268
		1409	0.000846437
		1410	0.000633994
		1411	0.00052913
		1412	0.000550425
		1413	0.00064522
		1414	0.000699518
		1415	0.000623326
		1416	0.00041058
		1417	0.000133421
		1418	-0.000141529
		1419	-0.000391878
		1420	-0.000609486
		1421	-0.000804465
		1422	-0.00100702
		1423	-0.00123265
		1424	-0.0014626
		1425	-0.0016594
		1426	-0.00175315
		1427	-0.00172988
		1428	-0.00162772
		1429	-0.00143464
		1430	-0.0011296
		1431	-0.000754378
		1432	-0.00036234
		1433	-1.18135e-05
		1434	0.000251859
		1435	0.000418845
		1436	0.000526594
		1437	0.000632797
		1438	0.000768972
		1439	0.000934999
		1440	0.00108962
		1441	0.0011626
		1442	0.0011378
		1443	0.00105313
		1444	0.000941572
		1445	0.00080178
		1446	0.000626558
		1447	0.000399494
		1448	0.000134796
		1449	-7.49447e-05
		1450	-0.000149044
		1451	-0.000122482
		1452	-6.57729e-05
		1453	-1.3336e-05
		1454	1.43904e-05
		1455	-1.75476e-05
		1456	-0.000122781
		1457	-0.000276199
		1458	-0.000462627
		1459	-0.000695946
		1460	-0.000964309
		1461	-0.00100324
		1462	-0.000998788
		1463	-0.000938826
		1464	-0.000829917
		1465	-0.00069622
		1466	-0.000529067
		1467	-0.000314199
		1468	-0.000101635
		1469	5.8202e-05
		1470	0.000190867
		1471	0.000362001
		1472	0.00063754
		1473	0.00109673
		1474	0.00195127
		1475	0.00352314
		1476	0.00616678
		1477	0.0102568
		1478	0.0160828
		1479	0.0237663
		1480	0.0332999
		1481	0.0446237
		1482	0.0576039
		1483	0.0720426
		1484	0.087656
		1485	0.104098
		1486	0.120974
		1487	0.137861
		1488	0.15437
		1489	0.170075
		1490	0.184528
		1491	0.197251
		1492	0.207764
		1493	0.215685
		1494	0.220803
		1495	0.22306
		1496	0.222525
		1497	0.219383
		1498	0.213927
		1499	0.206563
		1500	0.197702
		1501	0.18775
		1502	0.177102
		1503	0.166085
		1504	0.154925
		1505	0.143782
		1506	0.132808
		1507	0.122142
		1508	0.111886
		1509	0.102099
		1510	0.0928579
		1511	0.0842151
		1512	0.0762056
		1513	0.0688441
		1514	0.0620851
		1515	0.0558773
		1516	0.0502006
		1517	0.0450114
		1518	0.040245
		1519	0.0358754
		1520	0.0318923
		1521	0.0283005
		1522	0.0251317
		1523	0.0223864
		1524	0.0199988
		1525	0.0178837
		1526	0.0160024
		1527	0.0143215
		1528	0.0128013
		1529	0.0114235
		1530	0.0101579
		1531	0.00894439
		1532	0.00774419
		1533	0.006584
		1534	0.00550212
		1535	0.00448985
		1536	0.00350953
		1537	0.00254015
		1538	0.00160142
		1539	0.000744564
		1540	-5.68434e-14
		1541	-0.000465046
		1542	-0.000838637
		1543	-0.00113205
		1544	-0.00138533
		1545	-0.00161975
		1546	-0.00179311
		1547	-0.00182985
		1548	-0.00170696
		1549	-0.00146603
		1550	-0.00117227
		1551	-0.000907208
		1552	-0.000732227
		1553	-0.000640645
		1554	-0.000560662
		1555	-0.000438101
		1556	-0.000278313
		1557	-0.0001311
		1558	-3.40475e-05
		1559	6.57335e-06
		1560	1.56319e-12
		1561	-0.000595556
		1562	-0.00121365
		1563	-0.00182659
		1564	-0.00239427
		1565	-0.00282078
		1566	-0.00297964
		1567	-0.00285531
		1568	-0.00257052
		1569	-0.00229237
		1570	-0.00212658
		1571	-0.0020592
		1572	-0.00203277
		1573	-0.0019741
		1574	-0.00180826
		1575	-0.00150329
		1576	-0.00110567
		1577	-0.000687035
		1578	-0.000276725
		1579	9.36474e-05
		1580	0.000364595
		1581	0.000487234
		1582	0.000486065
		1583	0.00043332
		1584	0.000366306
		1585	0.000300667
		1586	0.000227374
		1587	0.000155683
		1588	0.000102567
		1589	9.21593e-05
		1590	0.000143483
		1591	0.000216697
		1592	0.000232378
		1593	0.000145564
		1594	-6.58507e-06
		1595	-0.000174951
		1596	-0.000347543
		1597	-0.000566146
		1598	-0.000857865
		1599	-0.000928313
		1600	-0.000889046
		1601	-0.000709182
		1602	-0.000409537
		1603	-8.81637e-05
		1604	0.000138403
		1605	0.000186991
		1606	0.000104739
		1607	4.0339e-05
		1608	9.41867e-05
		1609	0.000264485
		1610	0.000506933
		1611	0.000749375
		1612	0.00094976
		1613	0.00110694
		1614	0.00121451
		1615	0.00128556
		1616	0.00131957
		1617	0.00128019
		1618	0.00117529
		1619	0.00101823
		1620	0.000827287
		1621	0.000609316
		1622	0.000336389
		1623	1.10063e-05
		1624	-0.000295095
		1625	-0.000533087
		1626	-0.000707403
		1627	-0.000852632
		1628	-0.000993954
		1629	-0.00116179
		1630	-0.00134377
		1631	-0.00147369
		1632	-0.0014544
		1633	-0.00126535
		1634	-0.000966886
		1635	-0.000635036
		1636	-0.000341937
		1637	-0.00011029
		1638	6.78122e-05
		1639	0.000170962
		1640	0.000202816
		1641	0.000195675
		1642	0.000186629
		1643	0.000221424
		1644	0.000332284
		1645	0.000456871
		1646	0.000515547
		1647	0.000480178
		1648	0.000366975
		1649	0.000235518
		1650	0.000122175
		1651	3.87218e-05
		1652	-1.01971e-05
		1653	-1.83838e-05
		1654	-5.46101e-06
		1655	-1.30407e-06
		1656	-2.33885e-06
		1657	9.93549e-06
		1658	4.0326e-05
		1659	4.96093e-05
		1660	-1.57334e-05
		1661	-0.000104713
		1662	-0.000236008
		1663	-0.000373187
		1664	-0.00051388
		1665	-0.00061707
		1666	-0.00060649
		1667	-0.000487049
		1668	-0.000331515
		1669	-0.00017608
		1670	-3.53752e-05
		1671	9.65862e-05
		1672	0.000247318
		1673	0.000486106
		1674	0.00100028
		1675	0.00213354
		1676	0.00431332
		1677	0.00794354
		1678	0.0133732
		1679	0.0208532
		1680	0.0304181
		1681	0.0419078
		1682	0.0550582
		1683	0.0695792
		1684	0.0851777
		1685	0.101551
		1686	0.118398
		1687	0.135434
		1688	0.15234
		1689	0.16874
		1690	0.184159
		1691	0.197982
		1692	0.209595
		1693	0.21853
		1694	0.224545
		1695	0.227618
		1696	0.227856
		1697	0.225492
		1698	0.220819
		1699	0.214169
		1700	0.205933
		1701	0.196468
		1702	0.18608
		1703	0.17507
		1704	0.163722
		1705	0.152309
		1706	0.141101
		1707	0.130303
		1708	0.120014
		1709	0.110221
		1710	0.100879
		1711	0.0920201
		1712	0.0837395
		1713	0.0760992
		1714	0.0690848
		1715	0.0626416
		1716	0.0567514
		1717	0.0514348
		1718	0.0466668
		1719	0.042359
		1720	0.0383672
		1721	0.0345804
		1722	0.0309986
		1723	0.0276936
		1724	0.0247675
		1725	0.0222519
		1726	0.0200746
		1727	0.018129
		1728	0.0163466
		1729	0.0146884
		1730	0.0131103
		1731	0.0115356
		1732	0.00993105
		1733	0.00834062
		1734	0.00685566
		1735	0.00559043
		1736	0.00455054
		1737	0.00359149
		1738	0.00254616
		1739	0.00132991
		1740	-5.68434e-13
		1741	-0.000750299
		1742	-0.00144183
		1743	-0.00206018
		1744	-0.0025795
		1745	-0.00297221
		1746	-0.00320231
		1747	-0.00330949
		1748	-0.0033916
		1749	-0.00352502
		1750	-0.0037414
		1751	-0.00400229
		1752	-0.0041747
		1753	-0.00411734
		1754	-0.00381003
		1755	-0.00334655
		1756	-0.00279602
		1757	-0.00215898
		1758	-0.00143439
		1759	-0.000684206
		1760	2.55795e-12
		1761	-0.000278535
		1762	-0.000643842
		1763	-0.00102527
		1764	-0.00137623
		1765	-0.00169678
		1766	-0.00198968
		1767	-0.00228732
		1768	-0.00265229
		1769	-0.0030766
		1770	-0.00347017
		1771	-0.00376397
		1772	-0.00394022
		1773	-0.00403798
		1774	-0.00409961
		1775	-0.00411752
		1776	-0.00406011
		1777	-0.00391625
		1778	-0.00372534
		1779	-0.00350964
		1780	-0.00324209
		1781	-0.00291553
		1782	-0.00252986
		1783	-0.00207404
		1784	-0.00154984
		1785	-0.00102422
		1786	-0.000594273
		1787	-0.000364588
		1788	-0.000328838
		1789	-0.000385084
		1790	-0.000450449
		1791	-0.000489122
		1792	-0.000518052
		1793	-0.000538262
		1794	-0.000546943
		1795	-0.000538953
		1796	-0.000493033
		1797	-0.000433692
		1798	-0.000421065
		1799	-0.000540276
		1800	-0.000840031
		1801	-0.00107718
		1802	-0.00130918
		1803	-0.00141156
		1804	-0.00134378
		1805	-0.00112169
		1806	-0.000814311
		1807	-0.000493741
		1808	-0.000201514
		1809	5.12711e-05
		1810	0.000264514
		1811	0.000430506
		1812	0.000567136
		1813	0.000641244
		1814	0.000635447
		1815	0.000627478
		1816	0.000689892
		1817	0.00079633
		1818	0.00082326
		1819	0.00070284
		1820	0.000464928
		1821	0.00020394
		1822	1.19488e-05
		1823	-6.07416e-05
		1824	-1.4797e-05
		1825	0.000107406
		1826	0.000229327
		1827	0.000295318
		1828	0.000348321
		1829	0.000441819
		1830	0.00054813
		1831	0.000584586
		1832	0.000527823
		1833	0.000481395
		1834	0.000531622
		1835	0.000679099
		1836	0.000867619
		1837	0.00103379
		1838	0.0011102
		1839	0.00105267
		1840	0.00086179
		1841	0.000599399
		1842	0.000338888
		1843	0.000134733
		1844	2.18725e-05
		1845	2.10255e-05
		1846	0.000113813
		1847	0.000227257
		1848	0.000246316
		1849	9.98735e-05
		1850	-0.000162459
		1851	-0.000448194
		1852	-0.000705464
		1853	-0.000902646
		1854	-0.00104751
		1855	-0.00115149
		1856	-0.00120133
		1857	-0.00118141
		1858	-0.00109783
		1859	-0.000987943
		1860	-0.000924588
		1861	-0.000843609
		1862	-0.000836226
		1863	-0.00080748
		1864	-0.000684302
		1865	-0.0004639
		1866	-0.00021113
		1867	1.99401e-05
		1868	0.000200459
		1869	0.000341049
		1870	0.000440475
		1871	0.000462041
		1872	0.000423774
		1873	0.000449991
		1874	0.000773846
		1875	0.00172814
		1876	0.00373758
		1877	0.00723919
		1878	0.0125405
		1879	0.0197933
		1880	0.0289852
		1881	0.0400473
		1882	0.0528509
		1883	0.0671651
		1884	0.0826749
		1885	0.0990551
		1886	0.115999
		1887	0.133168
		1888	0.150167
		1889	0.166574
		1890	0.18196
		1891	0.195846
		1892	0.20767
		1893	0.21697
		1894	0.223486
		1895	0.227181
		1896	0.228164
		1897	0.226598
		1898	0.222733
		1899	0.216876
		1900	0.209341
		1901	0.20046
		1902	0.190592
		1903	0.180098
		1904	0.169285
		1905	0.158364
		1906	0.147496
		1907	0.136839
		1908	0.126532
		1909	0.116673
		1910	0.107322
		1911	0.0985126
		1912	0.090301
		1913	0.0827083
		1914	0.0757118
		1915	0.069302
		1916	0.0634745
		1917	0.058195
		1918	0.0534147
		1919	0.0490465
		1920	0.045007
		1921	0.0412765
		1922	0.0378673
		1923	0.0347213
		1924	0.0317402
		1925	0.0288497
		1926	0.0260154
		1927	0.0232404
		1928	0.0205596
		1929	0.0180325
		1930	0.0156674
		1931	0.0134459
		1932	0.0113569
		1933	0.00937953
		1934	0.00754184
		1935	0.00590967
		1936	0.00447417
		1937	0.00316571
		1938	0.00196284
		1939	0.000884953
		1940	8.52651e-14
		1941	-0.000347628
		1942	-0.000426623
		1943	-0.000311721
		1944	-0.000110669
		1945	8.63571e-05
		1946	0.000216573
		1947	0.000285079
		1948	0.000387608
		1949	0.000620797
		1950	0.00101502
		1951	0.00151196
		1952	0.0020404
		1953	0.0025849
		1954	0.00313638
		1955	0.00359853
		1956	0.00386916
		1957	0.00299616
		1958	0.00201248
		1959	0.000989517
		1960	-2.66596e-11
		1961	-0.000379074
		1962	-0.000651113
		1963	-0.00090918
		1964	-0.00124888
		1965	-0.00172119
		1966	-0.00225396
		1967	-0.00275248
		1968	-0.0032065
		1969	-0.00361121
		1970	-0.00391154
		1971	-0.00409692
		1972	-0.0042278
		1973	-0.00433849
		1974	-0.00436724
		1975	-0.00425837
		1976	-0.004005
		1977	-0.0036605
		1978	-0.0032934
		1979	-0.00295482
		1980	-0.00267013
		1981	-0.00248289
		1982	-0.00237479
		1983	-0.00224514
		1984	-0.00203982
		1985	-0.00179222
		1986	-0.00157963
		1987	-0.00142968
		1988	-0.00136917
		1989	-0.00142356
		1990	-0.00159515
		1991	-0.00184358
		1992	-0.00207087
		1993	-0.00221634
		1994	-0.00231056
		1995	-0.00237013
		1996	-0.00236408
[truncated: 2,064 more rows]

## Sheet: figure3e
Source Data Fig3e		Chemotactic responses to malate on the gradient soft-agar plate by CNB-1Δ20 cells harboring MCP2201 mutants
		Conditions	Strains	D1(mm)	D2(mm)	RI	mean	SD
		Malate	E65A/R66A	1.4637	1.50096	0.493715
				1.34311	1.39467	0.490584	0.497917	0.0101116
				1.62625	1.5659	0.509452
			S69A	1.37117	1.30435	0.512488
				1.65138	1.65067	0.500107	0.50026	0.0121529
				1.88808	1.97948	0.488184
			N72A	1.51314	1.53359	0.496644
				1.52374	1.46721	0.50945	0.503259	0.00641341
				1.61318	1.58959	0.503683
			S73A	2.62116	3.77391	0.409872
				2.30557	2.84084	0.447996	0.42466	0.0204489
				2.26769	3.18204	0.416111
		The mean is the average of the three replicates.
		The Standard deviation (SD) is calculated using the three replicates.

[truncated: 7 more sheets: figureS1-wild type, figureS1-T105A, figureS1-T108A, figureS2-E65A R66A, figureS2-S69A, figureS2-A84W, figureS3]
